# Supplementary material for: Changes in physiological activities and root exudation profile of two grapevine rootstocks reveal common and specific strategies for Fe acquisition
Source: Sci Rep. 2020 Nov 2;10:18839. doi: 10.1038/s41598-020-75317-w (PMC7606434; doi:10.1038/s41598-020-75317-w)
Supplement: Supplementary file 4 — Supplementary Table S2. [file 41598_2020_75317_MOESM4_ESM.xlsx]

## Sheet: 3h
Compound	140R_Fe+_3h_1	140R_Fe+_3h_2	140R_Fe+_3h_3	140R_Fe+_3h_4	140R_Fe+_3h_5	140R_Fe-_3h_1	140R_Fe-_3h_2	140R_Fe-_3h_3	140R_Fe-_3h_4	140R_Fe-_3h_5	R_Fe+_3h_1	R_Fe+_3h_2	R_Fe+_3h_3	R_Fe+_3h_4	R_Fe+_3h_5	R_Fe-_3h_1	R_Fe-_3h_2	R_Fe-_3h_3	R_Fe-_3h_4	R_Fe-_3h_5
Capsanthin	973427	934357	957560	1010177	946766	995234	954280	952346	929729	944657	913297	931944	931447	891666	921099	911223	930270	912503	961513	926764
Valoneic acid dilactone	10173572					2728485	1425778	8464002	471070											8035145
5-methylthiopentyldesulfoglucosinolate	89061	79487	84697	67825	93149	74323	79577	77705	69839	80093	81933	74988	82648	84938	93038	78197	73300	78962	73842	86341
Schottenol ferulate	38219	37129	39926	43382	47861	45971	51681	49022	42040	49683	55424	48950	46218	54482	49001	51091	57049	52837	52073	49579
3-Sinapoylquinic acid	1745413	1692100	1662213	1671116	1656963	1632323	1600219	1553756	1563455	1582382	1581450	1544513	1583408	1544682	1543111	1491128	1511055	1511456	1503322	1528933
Dihydrocaffeic acid	961511	930533	984247	972622	995225	977768	996375	946334	1017357	997261	942642	904629	935501	925041	971247	920417	971181	873137	997098	952058
Avenanthramide 2f	122799	120422	116250	121769	119539	116530	113591	107515	114452	115967	111844	113610	116393	111816	112269	113419	115107	122216	108935	114284
6-methylthiohexyldesulfoglucosinolate	41975	106319	172225	84328	109712	56758	102047	76170	65398	58308	119988	227903	70583	94271	23687	33188	131893	69247	60130	183615
Peonidin	18470	17400	14670	11506	15984	13014	18445	13484	14498	13006	17550	16391	21724	16534	14646	29577	19645	16119	14595	15574
2-Methoxy-5-prop-1-enylphenol	231070	194281	187358	197348	173040	171543	165651	165716	163851	161525	157426	153159	159734	157564	148579	152734	157851	151458	148943	155725
1-Acetoxypinoresinol	267613	270818	256875	264936	250976	251797	245633	241710	248791	253888	238666	235427	243041	233868	234844	236091	234107	232907	227507	235463
L-glutamine	235849	23517	128003	109418	91986	16869	301729	28733	93180		40255	86617	56176	119227	195022	51563	130241	836506	56117	97473
L-citrulline	967165	884278	866303	878004	467177	864551	835852	852764	448462	858568	429825	873981	851798	423310	828270	833445	850473	938748	847179	935632
Apigenin 6-C-glucoside	94515	91613	90337	94440	89408	87318	89532	86460	85471	87174	85223	83185	87189	84379	82270	83263	83674	82061	84528	86294
benzoxazinone	30871	30704	29681	30817	31165	28751	29217	30274	25899	28404	30163	32263	32628	29538	29361	32628	31045	27818	28281	31330
4-Ethylguaiacol	31882	35586	42416	36752	38031	46264	38942	32397	37969	41011	35029	33198	39866	39325	34333	73042	41010	33493	32772	27751
L-lysine	16857	17255	22831	15818	11309	21861	12897		21296		52337	28246		12987			11576	12432
Ferulic acid	3899997	3741345	3750822	3713206	3656946	3556518	3718077	3715238	3528343	3486030	3742405	3676789	3577605	3735435	3765308	3568367	3742242	3689785	3526271	3510995
Caffeic acid ethyl ester	667794	650049	586421	656046	622922	547902	604751	618138	580200	536529	627072	625693	587361	575033	600140	560361	594454	572380	611513	546444
3,4-dihydroxyphenyl-2-oxypropanoic acid	4067099	4247317	4173897	4065081	4298300	4459389	3985947	4011050	4130776	4216204	3962312	4073222	4082237	3891879	4169917	3998340	4152107	4215908	4279860	4670822
1,2,2'-Triferuloylgentiobiose	186816	183071	175300	179139	174855	177520	176248	170514	174980	170815	169836	169965	174453	169232	173009	176586	172888	169006	170917	167141
Carnosic acid	89946	90205	94619	97744	93881	91071	86216	86949	81803	94316	86186	85158	94782	86448	100435	84718	91979	88444	83738	91967
Conidendrin	74348	73063	73310	70951	70272	72774	68131	66647	69372	68476	67447	63677	65133	67277	67761	66370	69104	69001	67964	68801
Behenic acid	15124		112915	21043	20170				16940	69465	10159		48263	25093	10030				63674	63915
sorgolactone	62497	158000	134737	26312	41140	80117	22948	85381	20563	65427	21345	23747	63014	36648	64002	33544	25836	88085	39503	54275
Cinnamic acid	144374	140663	149452	144624	152742	149240	134325	139265	143580	145877	131410	133139	152898	142394	150401	138603	136189	132266		139950
5-Heneicosenylresorcinol	38515	38443	37368	33295	37480	33429	35977	33811	33794	31567	32914	30652	35767	33227	33424	33001	34564	33851	35897	34114
Verbascoside	544992	529952	500045	513037	528125	512006	514605	514240	523253	511293	521311	518273	520158	516566	500437	487723	487804	483489	509218	523514
Caffeic acid 4-O-glucoside	149138	147650	147649	150138	159177	147390	143992	137823	143099	146739	143649	145177	141891	145550	149811	141658	139684	147659	134879	140775
glycerol	102952	152818	59338	47759	45539	45588	85546	87061	30990	13796	116022	81878	64157	91321	177817	70961	74441	125510	117114	55830
nomilactone B	161904	157920	154365	163849	161114	155052	154644	155835	151156	152301	149384	156136	151819	151699	149865	149474	150773	162796	149218	154317
Campesteryl ferulate							48653		57152	53890	44087	45870	38845	42444	53576	51924	65015	49064	54803	57719
Isoxanthohumol	129176	133010	135131	132077	125569	127390	120164	123810	122263	128311	124862	124073	127098	118497	120631	120999	123835	118131	121884	117156
wighteone	74031	86808	78034	73225	91890	81950	78916	76623	81128	78099	80540	75387	60376	67967	85596	72322	72610	76226	62802	72110
p-Coumaric acid 4-O-glucoside	496105	496045	487611	497317	477279	473978	456470	460257	470152	474980	459043	459812	473048	462416	464066	460409	464051	473542	453906	459550
4-Ethylcatechol	204824	212371	207278	195837	188791	203162	205234	198273	194450	190433	194748	191671	189078	191797	202942	197212	200014	198832	177760	193041
5-Tricosenylresorcinol	37141	32099	36604	29187	36263	36363	33738	37977	29120	45341	28406	29961	36114	33045	35093	25352	30349	29296	35747	27556
[6]-Gingerol			98241	162429	105342	75850	82548	93879	83565	97028	49651	89732	103475	74296	110794	91848	119657	86282	96279	101892
5-deoxystrigol	74348	73063	73310	70951	70272	72774	70449	66647	69372	68476	67447	66049	65133	67277	67761	66370	69104	69001	67964	68801
L-histidine	1109474	1094325	1018156	1093805	1070452	1100946	852030	957300	1009664	940628	1057693	1055364	1021373	1055723	991770	1034270	1047811	1053704	950437	1028157
Homoveratric acid	2031600	2503794	1651299	1217026	1265628	1427116	1735990	2038263	1085834		2059421	1258447	1498766	1963137	2908569	1425013	1627945	1810358	2122788	1255003
pentanoic acid	260229	606423	356134	356472	335053	272820	428813	256401	407108	454695	365676	362068	571994	171067	281318	533611	404094	355901	415187	362724
Cyanidin 3-O-glucosyl-rutinoside	267046	69623	65524	60724	58840	55107	65213	52910	54556	52444	56114	51263	56911	50398	60975	56725	63288	52586	59986	52094
6-Geranylnaringenin	461230	449895	471690	473736	430674	451430	434144	359675	431714	364023	424772	452815	423619	432779	412449	431525	405123	423698	423598	424570
Trachelogenin	92906	88237	97927	80081	79626	90252	93469	85525	87580	95680	91700	96955	87339	91334	92030	87586	94587	87380	86491	84658
Arachidic acid									11433
Cyclolariciresinol	104280	101212	97141	100102	107531	94104	86511	94715	91487	97415	95678	91784	96270	87325	99527	85611	86991	94570	85208	82594
Palmitic acid	131585	165521	136906	124853	132845	130399	137321	124390	125861	120708	130263	110813	117873	139515	226153	107665	210022	127772	133442	132557
3-indolepropanoic acid	88874	82059	83421	90420	76948	74495	79569	94877	97878	84307	96187	77832	86048	97605	74278	83460	78450	86516	79111	74215
Myricetin	19868	24825	36957	18409	23416	22572	19245	26890	24063	29488	23190	35211	22260	27830	20729	32171	33369	31931	31700	26433
Episesamin	74031	86808	78034	73225	91890	81950	78916	76623	81128	78099	80540	75387	60376	67967	85596	72322	72610	76226	62802	72110
Vanillin	106534	101272	96123	110500	104233	101829	98349	88245	16664	102425	91267	96023	96085	95873	95939	99396	92767	84466	92485	92545
Anhydro-secoisolariciresinol	217506	214228	116429	120941	204584	115485	150122	196404	194153	116922	194549	192579	109020	105353	112675	187587	193291	190023	110017	108720
glucose/fructose	50426	44463	28309	27920	28566	43664	40009	29700	32057		61667	49160	19753	34927	57196	93793	26631	77351	25565	30587
Formononetin			26381						19446		25692
Methoxyphenylacetic acid	257032	250107	258800	249652	270236	253690	238560	241584	245422	245590	233368	232868	264120	243806	272271	237936	235418	234506	228615	243775
Apigenin 7-O-apiosyl-glucoside	55400	55467	55380	57558	56156	55129	51280	55314	52659	54216	48204	50636	50792	46972	50646	47550	47228	48629	47656	46614
L-methionine	187143	138841		176726		185602	184422	178673	53503	177066	55445		187962	51509	174954	102946	161815	168014	105905	173119
3,4-Dihydroxyphenylacetic acid	57427				22960	50752	70851		36463	54384	43922			11880		20075		53536	19148	206498
Caprylic acid	113484	154638	131376	38205	54924	79994	105656	45328	95566	23380	93955	101146	132756	101076	107136	56339	44171	75575	134025	49810
5-Tricosylresorcinol	1015658	960549	966429	878593	786193	784887	948757	841065	721002		1066408	633246	862221	856238	1454562	853861	893574	825803	1054453	702604
4-Hydroxycoumarin	2414716	2815355	2312785	2522047	2677235	2460472	2397037	2237890	2460455	2199056	2257116	2232557	2309805	2176971	2418639	2383679	2215931	2316137	2705835	2585516
L-leucine	232269		258256	166382			247340		213344	291761	46641		38631				123162	126864
Lariciresinol-sesquilignan	69381	66440	47451	67933	65502	53941	70827	59275	75684	50415	50458	67548	63123	51105	50742	64885	42501	38441	49723	71837
L-tyrosine	537666	517981	402902	239279	289204	323327	538893	352458	311549		500805	329876	292455	517791	948163	711501	534720	556659	531302	470744
aminocyclopropane-1-carboxilic	296711	248777	256372	215334	220157	256258	230412	267920	272025	273671	234597	254117	234136	272990	272497	262847	254851	244922	237515	237800
Violaxanthin	229898	221983	223447	230899	228881	215552	217824	221391	213193	221708	203942	202315	202255	188416	211919	214573	204967	212460	203459	209535
alpha-aminoadipic acid	130718	117353	93879	84123	85437	104702	176195	107239	104926	25499	135334	101623	81550	127301	166932	130998	115626	174083	123288	90974
gluconic acid	48928	49923	90855	88629	71600	39815	105131	45907	47802	58781	48060	50788	57680	48197	45987	45990	108211	48712	40475	41705
Phenol	98017	91740	87363	85579	83314	79595	89349	88052	73893	92589	93708	86709	85971	84970	80004	86456	81551	74299	98953	86903
3-hydroxymugineic acid	1592204	1565532	1555239	1565110	1631631	1555182	1533804	1561235	1543301	1604724	1496047	1504645	1537789	1501406	1507536	1530489	1491898	1503679	1481687	1830776
Sakuranetin		19672	31760						19446		25692
Gallic acid ethyl ester	1105992	1105492	1039932	1009631	1002772	987936	989879	1045885	966421	966650	1117006	1115246	1031631	1029982	1038138	1013575	1154512	1061201	1019517	967409
3-methylthiopropyl-desulfoglucosinolate	641855	448588	586172	530630	497009	550058	569293	587176	556885	592050	600188	569587	547274	466670	561888	503234	607026	531384	470400	608702
2-Hydroxybenzoic acid	1376809	1384412	1411770	1345104	1413561	1385739	1322383	1357021	1366579	1401728	1337206	1310380	1351093	1313548	1320075	1305898	1368039	1431866	1361662	1449269
maltose/sucrose	119322	55816	43180	57095	35074	56146	78489	31651	51215		166974	97104	56509	87240	220379	118442	38865	82309	28147	42444
benzyl-desulfoglucosinolate	94752	92900	101911	97532	106550	105631	96486	104018	93857	96679	97217	85645	88116	98720	89387	87237	90136	106942	88418	81768
5-Heptadecylresorcinol	56533	43353																		24089
ribose/xylose																		55800
Pinosylvin		14190					12163								15275			14558	12232
L-arginino-succinate							14895								50787	35033		73487
3-Feruloylquinic acid	158357	23680	21041	20130	15621	13564	13985	11802		15934	23564		13547		11363	16476	25951		15368	11763
Capric acid		96112	33902					21971			29560				18242				25170	56424
p-Coumaric acid ethyl ester		54077									26205				27440
deoxyribose		45517	12197			18950	21865			12019	13570	10019		12988	12023	35411		37816	20252
7-Hydroxysecoisolariciresinol							15948									14644
Mellein	41152	53568									33447				71930
L-alanine										10774
gamma-aminobutiric acid	26405		361307		47729	15826	21921	15760		39676	19223	20176			44596	16111		104037	28744
5-Pentadecylresorcinol	34150																			24137
L-homocysteine											16288					17470		10034
L-threonine	25212										24131
Rosmanol		10119									17590
L-ascorbate	10462	10770			10701						10269			11716				10605		10409
L-valine	3667260					444169														1707089
Stearic acid	59380	158772			32385								205542
Zeaxanthin															37247
3-Methoxyacetophenone														146328
Cirsimaritin	16257	35086			14040						11012		10998	14169	18715			51916
1,2-Disinapoylgentiobiose	158357	23680	21041	20130	15621	13564	13985	11802		15934	23564		13547		11363	16476	25951		15368	11763
L-asparagine	36354	20947	12284				43054	18259			31443			23995	64078	38079	20771	68589	64519	12087
Phlorin											21727				37064	25586
Feruloyl glucose							66787
L-glutamate	16354530			16331078		55993	62910			68524		16543880	16408815	17020454	15112505

## Sheet: 6h
Compound	140R_Fe+_6h_1	140R_Fe+_6h_2	140R_Fe+_6h_3	140R_Fe+_6h_4	140R_Fe+_6h_5	140R_Fe-_6h_1	140R_Fe-_6h_2	140R_Fe-_6h_3	140R_Fe-_6h_4	140R_Fe-_6h_5	R_Fe+_6h_1	R_Fe+_6h_2	R_Fe+_6h_3	R_Fe+_6h_4	R_Fe+_6h_5	R_Fe-_6h_1	R_Fe-_6h_2	R_Fe-_6h_3	R_Fe-_6h_4	R_Fe-_6h_5
Capsanthin	1041101	1038505	995304	949919	942668	969600	967209	963550	923739	928463	972349	965486	964575	933878	935943	1055182	1016896	988740	943862	1006148
Valoneic acid dilactone		6770011		3518210	2996978	7670437		489445		4951727	938017	15046900	2111195		63424	10144811		415512
5-methylthiopentyldesulfoglucosinolate	60861	49062	71031	69525	51679	68484	60692	59733	69061	60179	67802	66220	66657	76126	77557	76519	70043	71447	53419	69613
Schottenol ferulate	62408	73187	58825	64485	60821	64020	59378	61429	58977	60559	61362	64395	65505	62432	60862	81874	58425	57979	59394	62160
3-Sinapoylquinic acid	1214409	1269745	1205853	1213012	1180826	1222423	1173134	1164319	1190021	1199323	1200209	1173684	1156861	1166419	1167089	1298480	1186808	1138528	1146807	1179244
Dihydrocaffeic acid	1140799	1122875	1141080	1116833	1077161	1214331	1188800	1168479	1139867	1119018	1181950	1116571	1162445	1110774	1091325	1302750	1120610	1227719	1112147	1155513
Avenanthramide 2f	114292	111980	108877	101560	103217	105410	102938	103745	100849	101064	105930	100080	103970	105793	100863	106703	109839	101252	105200	105917
6-methylthiohexyldesulfoglucosinolate	112001	31680	91091	73048	61315	90367	24766	125148	191477	60590	39929	115720	72056	84484	115304	151257	195785	67382	50230	58083
Peonidin	11827	14407	14636	16817	11927	14722	11285	13885	16994	14598	15006	14686	13198	11898	15785	16875	12105	13776	15068	12669
2-Methoxy-5-prop-1-enylphenol	206231	190293	192355	193206	194165	187954	188679	183277	172148	169391	178331	170165	160449	155620	166347	195073	159845	169866	158193	168878
1-Acetoxypinoresinol	203106	206054	204938	192846	192729	202655	193687	187286	178195	189122	184999	180581	185483	183512	183278	200903	178629	183982	183305	196178
L-glutamine	71491				83111	46801	156360		101286	23086	42264	88375	51831	107705	142353		105975	149438	70938	58761
L-citrulline	885449	425823	861969	602446	442307	831444	862517	868300	781277	812286	840963	862593	827098	800464	830964	844878	886625	575947	861773	476986
Apigenin 6-C-glucoside	70493	66245		63917	61585	67728	63747	68325	60582	59159	59363		59324		58496		61986	62041		62791
benzoxazinone	27749	23953	26767		24525	25044	27250	24142	26779	24361	22081	27607	25091	24866	28322	28839	28086	27678	27859	24908
4-Ethylguaiacol	31443	37590	29692	38254	38030	35745	34569	55767	37793	43229	33749	126805	29500	29814	33796	33494	36132	39759	33259	39640
L-lysine		28309	28927	16250	11154	21457		10982		18159		11994			24699		41819	20210
Ferulic acid	3476243	3589615	3472306	3481887	3423917	3421853	3347779	3537750	3579014	3572955	3644439	3553554	3569692	3515516	3644540	3651068	3552727	3466035	3400360	3538291
Caffeic acid ethyl ester	495514	489664	453560	455221	461307	490882	472084	542822	471887	514608	546616	511170	453711	535229	511040	14597	510393	539538	545826	580609
3,4-dihydroxyphenyl-2-oxypropanoic acid	4434512	4450983	4473205	4363185	4032745	2936456	2840310	2603284	4042699	3885009	3907247	4073062	4265727	4261074	4363075	2919460	4431204	4413576	4364465	4478531
1,2,2'-Triferuloylgentiobiose	167027	164860	177053	172366	164946	165461	167429	161774	166188	169207	164976	163822	162057	165459	164742	181760	173163	165954	164714	164883
Carnosic acid	81224	83651	80536	81203	80712	86734	85050	85885	95850	78581	90966	84936	79987	89514	88894	89493	87318	86479	88188	91003
Conidendrin	62362	63546	62282	63065	59620	63672	64570	62158	62537	59556	60769	61952	65490	62646	64446	70595	62898	63590	64804	68546
Behenic acid			49332	13870		26826		11648	66812		41938					67790		32894	53248
sorgolactone	37497	64468	61435	55358	121395	122620	34990	104763	145086	128253	84340	118625	25393	100272	155918	187028	75164	34152	51921	21248
Cinnamic acid	136722	135078	126779	130934	133047	134488	137389	124586	128271	125248	138497	144185	135405			138149	145079	130338		130371
5-Heneicosenylresorcinol	34241	30939	29106	34700	30887	30003	31114	33183	30661	30733	32411	34829	31332	35360	26482	33448	35975	35857	32526	33948
Verbascoside	504693	516469	511529	525264	520100	522270	495385	504647	507305	494588	509344	517077	513047	511769	510895	538840	505427	501990	521745	525173
Caffeic acid 4-O-glucoside	142105	134281	132386	140040	126252					137343	143021	136332	138889	142566	136085		137180	135186	135461	139106
glycerol	58418	53566	47787	21967	32197	21465	40075	23245	34881	43923	121146	61403	55260	36089	88388	67098	58258	37328	42373	29282
nomilactone B	155965	154564	159342	153248	149972	148247	146441	153911	148985	153135	153003	151274	147798	150616	153236	164043	163417	153789	154684	159150
Campesteryl ferulate	84382	78726	71117	80359	70055	88794	78109	86958	91943	86800	72891	86441	84224	89123	73880	87990	88181	90542	73123	82084
Isoxanthohumol	122420	124812	120333	117989	118065	123382	113884	121510	121957	121146	116066	115129	121981	114593	117432	129179	118515	119115	115327	109421
wighteone	79441	79588	72692	71771	76902	62510	59619	67220	70519	70480	69334	69391	77096	76516	81297		73904	65326	76191	76436
p-Coumaric acid 4-O-glucoside	454770	456908	444608	434117	441860	441165	438629	427369	440990	439928	449123	441440	433859	438052	425585	463125	452117	427707	442309	439624
4-Ethylcatechol	214285	207567	207819	201384	172234	196093	226270	225001	203945	202167	198080	216331	203560	201548	208737	239684	203338	209745	210861	221354
5-Tricosenylresorcinol	29240	28442	33710	28033	29692		26885	24483	25412	23635	26414	24552		27108	26776	25369	27478	26851	25075
[6]-Gingerol	235464	254924	205147	164874	202703	133893	160622	157031	181785	230016	107421	107014	101799	133944	359068	218587	170691	148915	185964	167204
5-deoxystrigol	62362	66266	62282	63065	59620	63672	64570	62158	62537	59556	60769	61952	65490	62646	64446	70595	62898	63590	64804	68546
L-histidine	945286	955417	976521	1027362	937822	1000650	963255	929735	928946	1009045	992202	924754	1003839	956593	948889	864240	975100	963096	923931	946951
Homoveratric acid	1107694	1259223	1079981	514472	1151539	819900	915550	670138	742836	874886	2496139	1232614	1213811	1267795	1536588	1149207	910773	942760	1057577	858583
pentanoic acid	400839			378352	164902		280106	394108				293462	239492	332521	430389		300614	272907	490974	246131
Cyanidin 3-O-glucosyl-rutinoside	56240	58385	57995	57156	60962	53999	56692	59429	60779	56767	53541	58458	55539	56779	54166	67285		52525	60094	59778
6-Geranylnaringenin	424909	395106	400142	361300	392934	405777	394979	400246	417553	432174	419451	384820	397210	419050	426870	411080	433377	409707	393467	399498
Trachelogenin	82570	89357	69425	72193	86484	85608	91962	87360	89388	90086	87126	91109	84970	94937	82185	92785	94488	88579	84302	92714
Cyclolariciresinol	80378	82858	81776	83111	83464	82616	80635	86827	82333	78624	82299	77811	74034	77891	76666	85518	80677	80075	81415	81283
Palmitic acid	123398	193447	120277	117405	112581	139419	123597	114144	140355	104232	197464	123948	119136	123690	119616	111256	117662	110616	115992	110188
3-indolepropanoic acid	75599	69050	73644	54119	65230	58520	81464	53779	84239	84370	73148	70364	78867	65265	74747	72328	50214	74943	69892	63895
Myricetin	27769	21595	23062	25307	15444	22564	22101	14464	25877	33528	32000	34379	23995	21720	23950	29547	23433	22281	29144	30742
Episesamin	79441	79588	72692	71771	76902	62510	59619	67220	70519	70480	69334	69391	77096	76516	81297	76251	73904	65326	76191	76436
Vanillin		104211	108458	107990	109693	104788	101169	95432	97783	96419	105039	97869	101037	104025	101721		119437	103454	105198	102750
Anhydro-secoisolariciresinol	197952	151133	119450	109603	106915	109278	108401	143038	120632	141047	117542	143223	113273	106239	111251	116898	118938	111077	191348	191057
glucose/fructose	24409			26371					30380	37186	23829	30352	18919	31225	31202	31320	25859
Formononetin			39462			69422		91911	22185	21534	47313					160641	35214		33245	48036
Methoxyphenylacetic acid	238059	234710	220666	223688	231407	222517	227259	218623	219173	215888	242376	242427	237722	229918	236758		236675	224395	232519	232304
Apigenin 7-O-apiosyl-glucoside	51204	50048	49824	49729	45418	47166	45703	48088	46120	46598	46499	42568	47195	44759	46218	49058	44990	44416	43354	46226
L-methionine		54264		70571	61874						53073				101274		164868	52220		119880
3,4-Dihydroxyphenylacetic acid		37514	95255	97554	64086		14395	93148	36580		22925	61317	15122	13535	20615		22089	43640	42333	23949
Caprylic acid	60326	75803	120614	68805	100049	68171	83357	74657	107503	40800	118918	101230	37917	71744	126075	42724	37394	41783	132130	79879
5-Tricosylresorcinol	784052	762311	713531		562776		580870		660342	611283	1056283	678448	659726	737679	729762	804768	909206		578872	554656
4-Hydroxycoumarin	2435499	2306639	2233377	2145767	2218595	2400893	2300047	1834971	1789553	1817600	2114009	1825529	2083533	2010710	1995724	2210188	2056817	2241359	2086358	2173734
L-leucine	297646	136510	299801	306303		298086			51140			24769			130662	199241
Lariciresinol-sesquilignan	47188	72198	35285	48870	49191	66217	68508	51267	69287	61543	44139	45228	43727	54167	41854	20096	71502	48394	70479	63307
L-tyrosine	151032		140217	104723			149436			183212	527503	348595	214733	262164	200025	169327	181699
aminocyclopropane-1-carboxilic	300447	246581			260396	257534				277335		243513	288744	240890	260187		251618	276802	243827	334884
Violaxanthin	215712	199965	210577	203275	195173	193523	203620	198265	211039	192823	221463	205707	185710	206597	208593	232785	223335	202261	229084	227759
alpha-aminoadipic acid	89621	79134	40762	62098	85430	89343	111853	69158	85316	93752	112092	103617	82635	96065	114806	96087	95309	120899	78519	79650
gluconic acid	53062	55797	89111	89569	63480	49138	107310	44749	47378	42952	48754	69988	57728	55547	47063	48376	125217	50461	43025	42593
Phenol	76893	74674	68964	80250	62531	70551	60450	70853	77638	70862	83576	80080	76623	73006	77411	82926	75486	70142	63604	73450
3-hydroxymugineic acid	1546862	1533346	1538700	1537306	1587827	1526495	1505018	1536118	1505346	1494755	1503957	1508464	1488138	1472546	1522100	1591496	1482791	1514219	1525979	1744419
Sakuranetin	40310	76969	66317	114112		79066	36849	121937	39900	46780	47313					160641	35214	52830	33245	35926
Gallic acid ethyl ester	891248	861456	838514	878166	780690	816859	846153	1181257	1050909	1060100	1018443	1105987	971276	1023838	1015275	724898	1031740	1031031	1039643	1068698
3-methylthiopropyl-desulfoglucosinolate	558762	578834	544104	556050	531410	555660	520973	493082	528087	613975	594219	586965	556274	569895	569146	676791	549872	537060	551070	605912
2-Hydroxybenzoic acid	1738380	1661779	1708286	1698085	1614011	1564829	1660363	1554950	1647058	1564620	1562932	1627055	1673060	1629776	1683552	1275691	1669771	1610179	1653036	1661114
maltose/sucrose	29079	22958		28363	28124						43800	44669		57567	48957
benzyl-desulfoglucosinolate	93931	98653	96728	89662	98698	80067	85438	96967	95487	80926	97107	77124	85967	94494	93281	97671	104389	80385	90191	94109
Myristic acid								48667
5-Heptadecylresorcinol			62226						39694
3-Feruloylquinic acid	16505	23755	26130	20116	18750	18996	11641	21350	14532	19516	25167	16843	20783		15641	14813			12805	13380
brachialactone																17340
Capric acid			56050
deoxyribose		12636	12290	12045	11548				14859	11797			12493	10802		10439	12889	11871	10206	10134
L-proline						22718										14963
7-Hydroxysecoisolariciresinol							43123									29477	17383
L-aspartate							10020		11581		15781							12873
gamma-aminobutiric acid	60300	14779	24005	16467	30398	14804	11640	131451		87595		25036	44465		58749	14081		47278		10773
Cryptoxanthin															12051	13735		14018	10051
L-threonine	12431								11819						13910
Rosmanol																			16576
L-valine								1130735		1018420	2560122		1649461			1140293	1358906
Stearic acid	90258		88790				77349
3-Methoxyacetophenone																2388782
Cirsimaritin											12111
1,2-Disinapoylgentiobiose	16505	23755	26130	20116	18750	18996	11641	21350	14532	19516	25167	16843	20783		15641	14813			12805	13380
L-asparagine															16114
L-glutamate	18595212	18393168	19026414	18279236	19128044	100838	99798		70292	212544	16617205	17790526	17753974	19226592	19185316	32250	29278			90224
