# Supplementary material for: Changes in physiological activities and root exudation profile of two grapevine rootstocks reveal common and specific strategies for Fe acquisition
Source: Sci Rep. 2020 Nov 2;10:18839. doi: 10.1038/s41598-020-75317-w (PMC7606434; doi:10.1038/s41598-020-75317-w)
Supplement: Supplementary file 5 — Supplementary Table S3. [file 41598_2020_75317_MOESM5_ESM.xlsx]

## Sheet: VIP_R_Fe+_vs_R_Fe-_3h
Compund	VIP
3-Sinapoylquinic acid	2.31407
L-glutamate	2.19157
Campesteryl ferulate	2.00159
Cyclolariciresinol	1.74033
Caprylic acid	1.7091
5-deoxystrigol	1.68034
Apigenin-7-O-apiosyl-glucoside	1.65172
2-Hydroxybenzoic acid	1.62984
Conidendrin	1.6282
Verbascoside	1.57989
Myricetin	1.55111
maltose/sucrose	1.54063
3,4-dihydroxyphenyl-2-oxypropanoic acid	1.52507
1-Acetoxypinoresinol	1.48069
L-citrulline	1.47377
Violaxanthin	1.39098
4-Hydroxycoumarin	1.35823
Caffeic acid ethyl ester	1.35606
Caffeic acid 4-O-glucoside	1.35312
Trachelogenin	1.32095
Methoxyphenylacetic acid	1.31562
p-Coumaric acid ethyl ester	1.31402
3,4-Dihydroxyphenylacetic acid	1.29612
Ferulic acid	1.28029
L-methionine	1.25739
Isoxanthohumol	1.21375
5-methylthiopentyldesulfoglucosinolate	1.21251
Mellein	1.20442
5-Tricosenylresorcinol	1.12632
L-lysine	1.11395
Cinnamic acid	1.06947
3-indolepropanoic acid	1.03273
[6]-Gingerol	1.03065
L-asparagine	1.02939
Vanillin	1.01717
Stearic acid	0.984742
5-Heneicosenylresorcinol	0.969737
ribose xylose	0.957935
Formononetin	0.916225
Sakuranetin	0.916225
L-threonine	0.916225
Rosmanol	0.916225
pentanoic acid	0.910106
3-Methoxyacetophenone	0.903661
Valoneic acid dilactone	0.901441
5-Heptadecylresorcinol	0.901441
5 -Pentadecylresorcinol	0.901441
L-valine	0.901441
7-Hydroxysecoisolariciresinol	0.85699
Zeaxanthin	0.839408
6 -Geranylnaringenin	0.834155
Capsanthin	0.807329
L-leucine	0.79723
2-Methoxy-5-prop-1-enylphenol	0.782653
3-hydroxymugineic acid	0.774794
Schottenol ferulate	0.765354
deoxyribose	0.738882
L-tyrosine	0.731569
L-glutamine	0.705355
Homoveratric acid	0.697261
Avenanthramide 2f	0.648757
L-arginino succinate	0.639757
Phlorin	0.632689
Carnosic acid	0.617759
3-Feruloylquinic acid	0.590937
1,2-Disinapoylgentiobiose	0.590937
Gallic acid ethyl ester	0.58549
Lariciresinol sesquilignan	0.579068
glycerol	0.577932
nomilactone B	0.569013
benzoxazinone	0.55235
L-histidine	0.550496
Cyanidin 3-O-glucosyl-rutinoside	0.550337
Pinosylvin	0.535566
Anhydro secoisolariciresinol	0.531342
5 Tricosylresorcinol	0.529328
Apigenin 6-C-glucoside	0.50921
aminocyclopropane-1-carboxilic	0.493539
sorgolactone	0.490266
Cirsimaritin	0.444797
gamma aminobutiric acid	0.422115
Capric acid	0.4215
L-homocysteine	0.396437
Peonidin	0.360186
4-Ethylguaiacol	0.35043
wighteone	0.346674
Episesamin	0.346674
alpha-aminoadipic acid	0.332209
p-Coumaric acid 4-O-glucoside	0.330388
gluconic acid	0.250407
Phenol	0.246597
Dihydrocaffeic acid	0.213792
benzyl-desulfoglucosinolate	0.191773
glucose/fructose	0.185507
3-methylthiopropyl desulfoglucosinolate	0.1401
4-Ethylcatechol	0.112022
Behenic acid	0.10153
6-methylthiohexyldesulfoglucosinolate	0.0972821
1,2,2'-Triferuloylgentiobiose	0.0688933
L-ascorbate	0.0402746
Palmitic acid	0.0128404

## Sheet: VIP_140R_Fe+_vs_140R_Fe-_3h
Compund	VIP
3-Sinapoylquinic acid	1.8529
p-Coumaric acid 4-O-glucoside	1.8017
Apigenin 6-C-glucoside	1.75433
Violaxanthin	1.68144
2-Methoxy-5-prop-1-enylphenol	1.65651
Cyclolariciresinol	1.64879
Avenanthramide 2f	1.63937
1-Acetoxypinoresinol	1.61911
nomilactone B	1.61893
Isoxanthohumol	1.53225
Methoxyphenylacetic acid	1.50494
5-Heneicosenylresorcinol	1.49461
Conidendrin	1.48448
Caffeic acid ethyl ester	1.47851
benzoxazinone	1.47301
Caffeic acid 4-O-glucoside	1.46004
Apigenin 7-O-apiosyl-glucoside	1.43903
6-Geranylnaringenin	1.42367
Campesteryl ferulate	1.41986
Schottenol ferulate	1.40805
L-histidine	1.39602
Ferulic acid	1.38527
L-ascorbate	1.3821
5-deoxystrigol	1.37306
Gallic acid ethyl ester	1.33101
1,2,2'-Triferuloylgentiobiose	1.32671
Cirsimaritin	1.29357
3-Feruloylquinic acid	1.257
1,2-Disinapoylgentiobiose	1.257
Carnosic acid	1.24689
4-Hydroxycoumarin	1.21715
Stearic acid	1.20668
5-Tricosylresorcinol	1.05795
5-Heptadecylresorcinol	1.03778
Mellein	1.03471
3,4-Dihydroxyphenylacetic acid	1.02034
Palmitic acid	0.979617
Cyanidin 3-O-glucosyl-rutinoside	0.948459
L-glutamate	0.907819
glycerol	0.889065
L-lysine	0.868986
5-methylthiopentyldesulfoglucosinolate	0.850326
Cinnamic acid	0.83496
Vanillin	0.821626
L-glutamine	0.814776
6-methylthiohexyldesulfoglucosinolate	0.813496
3-hydroxymugineic acid	0.800813
L-methionine	0.800394
Homoveratric acid	0.790504
L-alanine	0.772456
Dihydrocaffeic acid	0.759838
Capric acid	0.749953
maltose/sucrose	0.742058
2-Hydroxybenzoic acid	0.727995
Arachidic acid	0.716763
3-methylthiopropyl desulfoglucosinolate	0.716348
Valoneic acid dilactone	0.701324
p-Coumaric acid ethyl ester	0.701324
Rosmanol	0.699547
Phenol	0.695046
5-Pentadecylresorcinol	0.690959
L-threonine	0.690959
Verbascoside	0.689637
L-arginino succinate	0.682634
7-Hydroxysecoisolariciresinol	0.682634
Feruloyl glucose	0.682634
Caprylic acid	0.677634
gluconic acid	0.659713
aminocyclopropane 1-carboxilic	0.652405
L-tyrosine	0.635584
Sakuranetin	0.616101
glucose/fructose	0.611285
Behenic acid	0.606796
sorgolactone	0.577266
Trachelogenin	0.551753
[6]-Gingerol	0.54188
5-Tricosenylresorcinol	0.539296
gamma aminobutiric acid	0.534683
4-Ethylguaiacol	0.531936
L-valine	0.530341
4-Ethylcatechol	0.525632
Peonidin	0.482618
Capsanthin	0.460453
Anhydro secoisolariciresinol	0.405608
alpha-aminoadipic acid	0.350778
3-indolepropanoic acid	0.288865
wighteone	0.249197
Episesamin	0.249197
L-citrulline	0.198
Formononetin	0.192876
Lariciresinol sesquilignan	0.181764
L-asparagine	0.177274
pentanoic acid	0.140568
deoxyribose	0.137854
3,4-dihydroxyphenyl-2-oxypropanoic acid	0.132867
Pinosylvin	0.117148
benzyl desulfoglucosinolate	0.107268
Myricetin	0.0996987
L-leucine	0.093436

## Sheet: VIP_R_Fe+_vs_R_Fe-_6h
Compound	VIP
L-glutamate	2.50127
maltose/sucrose	1.99834
L-tyrosine	1.97526
nomilactone B	1.94836
Homoveratric acid	1.76371
Cyclolariciresinol	1.72673
Sakuranetin	1.71307
4-Hydroxycoumarin	1.6589
Capsanthin	1.61481
Violaxanthin	1.59104
deoxyribose	1.5267
glucose/fructose	1.48241
Formononetin	1.4479
1,2,2'-Triferuloylgentiobiose	1.35356
Conidendrin	1.31814
5-deoxystrigol	1.31814
Palmitic acid	1.26526
glycerol	1.24096
3-hydroxymugineic acid	1.22721
4-Ethylcatechol	1.22506
7-Hydroxysecoisolariciresinol	1.19781
3-Feruloylquinic acid	1.15027
1,2-Disinapoylgentiobiose	1.15027
Phenol	1.14246
Avenanthramide 2f	1.12518
Behenic.acid	1.10853
5-Heneicosenylresorcinol	1.10364
Anhydro-secoisolariciresinol	1.08552
benzoxazinone	1.08367
L-citrulline	1.07186
Ferulic acid	1.06636
Dihydrocaffeic acid	1.04614
3-indolepropanoic acid	1.04473
Cryptoxanthin	1.03394
L-histidine	1.02512
5-Tricosylresorcinol	0.984468
Methoxyphenylacetic acid	0.975188
1-Acetoxypinoresinol	0.971131
Caffeic acid 4-O-glucoside	0.923452
wighteone	0.920768
p-Coumaric acid 4-O-glucoside	0.878377
Caprylic acid	0.865464
L-threonine	0.862851
L-asparagine	0.862851
brachialactone	0.843406
L-proline	0.843406
3-Methoxyacetophenone	0.843406
Rosmanol	0.84007
Trachelogenin	0.802376
Carnosic acid	0.791605
Cirsimaritin	0.789056
[6]-Gingerol	0.778372
Caffeic acid ethyL-ester	0.770697
Verbascoside	0.747895
L-methionine	0.732163
Valoneic acid dilactone	0.72327
alpha-aminoadipic acid	0.714532
2-Hydroxybenzoic acid	0.713412
sorgolactone	0.689551
gamma aminobutiric acid	0.684011
benzyl-desulfoglucosinolate	0.65069
Gallic acid ethyl-ester	0.644512
Campesteryl-ferulate	0.572182
Vanillin	0.569972
3-Sinapoylquinic acid	0.500068
5-methylthiopentyldesulfoglucosinolate	0.494794
4-Ethylguaiacol	0.494621
L-glutamine	0.47788
Cyanidin 3-O-glucosyl-rutinoside	0.470775
2-Methoxy-5-prop-1-enylphenol	0.458824
L-valine	0.443771
Cinnamic acid	0.430671
Lariciresinol-sesquilignan	0.345072
L-lysine	0.310973
Episesamin	0.306675
3,4-dihydroxyphenyl-2-oxypropanoic acid	0.261834
6-methylthiohexyldesulfoglucosinolate	0.260734
3-methylthiopropyl-desulfoglucosinolate	0.25433
Isoxanthohumol	0.244191
aminocyclopropane 1-carboxilic	0.150902
Apigenin-7-O-apiosyl-glucoside	0.110537
L-leucine	0.0933774
Schottenol ferulate	0.091545
Apigenin 6-C-glucoside	0.0866017
Peonidin	0.0743673
L-aspartate	0.0743306
6-Geranylnaringenin	0.0670019
5-Tricosenylresorcinol	0.051487
pentanoic acid	0.033319
gluconic acid	0.0273107
Myricetin	0.0137606
3,4 Dihydroxyphenylacetic acid	0.00714873

## Sheet: VIP_140R_Fe+_vs_140R_Fe-_6h
Compound	VIP
L-glutamate	2.1694
Caffeic acid 4-O-glucoside	1.79495
maltose/sucrose	1.76673
wighteone	1.73598
Episesamin	1.73598
3,4 dihydroxyphenyl-2 oxypropanoic acid	1.69203
2-Methoxy-5-prop-1-enylphenol	1.59758
3-hydroxymugineic acid	1.55945
Campesteryl ferulate	1.54844
2-Hydroxybenzoic acid	1.52436
L-methionine	1.46473
Apigenin 7 --apiosyl-glucoside	1.40636
Methoxyphenylacetic acid	1.39688
Dihydrocaffeic acid	1.38457
nomilactone B	1.35811
Trachelogenin	1.35061
5-Tricosenylresorcinol	1.32409
benzyl-desulfoglucosinolate	1.28949
L-citrulline	1.28734
1-Acetoxypinoresinol	1.28636
Avenanthramide 2f	1.27609
Lariciresinol-sesquilignan	1.25433
Gallic acid ethyl ester	1.25387
Capsanthin	1.22129
[6]-Gingerol	1.21313
Verbascoside	1.19179
Carnosic acid	1.18678
p-Coumaric acid-4-O-glucoside	1.17204
4-Hydroxycoumarin	1.16375
Caffeic acid ethyl ester	1.14352
Formononetin	1.13538
L-aspartate	1.12584
L-leucine	1.12401
alpha-aminoadipic acid	1.12114
3-Feruloylquinic acid	1.11915
1,2-Disinapoylgentiobiose	1.11915
L-valine	1.08824
3-Sinapoylquinic acid	1.08334
4-Ethylguaiacol	1.03875
6-Geranylnaringenin	0.949802
sorgolactone	0.932001
3-4 Dihydroxyphenylacetic acid	0.914197
Schottenol ferulate	0.885103
1,2,2'-Triferuloylgentiobiose	0.884784
Homoveratric.acid	0.855608
gluconic acid	0.832844
deoxyribose	0.818436
Capric.acid	0.78016
glycerol	0.778344
L-glutamine	0.762292
L-proline	0.749715
4-Ethylcatechol	0.747492
7-Hydroxysecoisolariciresinol	0.741285
L-lysine	0.732083
Myristic acid	0.718461
Violaxanthin	0.713102
benzoxazinone	0.705856
5-Tricosylresorcinol	0.695642
Apigenin 6-C glucoside	0.659154
Cinnamic acid	0.59423
5-methylthiopentyldesulfoglucosinolate	0.585898
Stearic acid	0.57304
Caprylic acid	0.557413
5-Heneicosenylresorcinol	0.459826
3-methylthiopropyL-desulfoglucosinolate	0.456554
Phenol	0.442601
3-indolepropanoic acid	0.420202
aminocyclopropane 1-carboxilic	0.414033
Palmitic acid	0.412883
Anhydro-secoisolariciresinol	0.40974
Behenic acid	0.397803
Cyanidin 3-O-glucosyl-rutinoside	0.367361
6-methylthiohexyldesulfoglucosinolate	0.352186
Vanillin	0.300399
5-Heptadecylresorcinol	0.284204
pentanoic acid	0.278427
glucose/fructose	0.275954
Conidendrin	0.208873
Peonidin	0.19255
Myricetin	0.167165
Valoneic acid dilactone	0.162756
L-tyrosine	0.162595
5-deoxystrigol	0.157799
Sakuranetin	0.157746
Isoxanthohumol	0.144851
Cyclolariciresinol	0.113515
L-histidine	0.0914439
L-threonine	0.0400699
gamma aminobutiric acid	0.00684398
Ferulic acid	0.00520959
