# Supplementary material for: Changes in physiological activities and root exudation profile of two grapevine rootstocks reveal common and specific strategies for Fe acquisition
Source: Sci Rep. 2020 Nov 2;10:18839. doi: 10.1038/s41598-020-75317-w (PMC7606434; doi:10.1038/s41598-020-75317-w)
Supplement: Supplementary file 6 — Supplementary Table S4. [file 41598_2020_75317_MOESM6_ESM.xlsx]

## Sheet: Ramsey, 3 h
Cluster name	Cluster size	p-values	FDR	Key compound	Altered metabolites	Increased	Decreased	Increased ratio	Altered Ratio
flavonoids	7	2.2e-20	2.6e-19	Myricetin	7	3	4	0.4	1
lignans	6	5.6e-16	3.3e-15	Cyclolariciresinol	6	4	2	0.7	1
coumaric acids	5	1.4e-14	5.6e-14	Campesteryl ferulate	5	3	2	0.6	1
phenols	5	6.2e-11	1.9e-10	Verbascoside	5	4	1	0.8	1
amino acids, basic	4	8.4e-11	2e-10	L-lysine	4	1	3	0.2	1
xanthophylls	3	1.9e-09	3.3e-09	Violaxanthin	3	1	2	0.3	1
amino acids	3	2e-09	3.3e-09	L-citrulline	3	0	3	0	1
acids, carbocyclic	3	2.9e-09	4.4e-09	Methoxyphenylacetic acid	3	2	1	0.7	1
UnSaturated FA	3	6.4e-09	8.5e-09	5-Heneicosenylresorcinol	3	0	3	0	1
isoflavones	3	2.3e-08	2.8e-08	Formononetin	3	3	0	1	1
caffeic acids	3	1.1e-07	1.2e-07	Caffeic acid ethyl ester	3	1	2	0.3	1
Saturated FA	5	1e-05	1e-05	Caprylic acid	4	3	1	0.8	0.8

## Sheet: 140R, 3 h
Cluster name	Cluster size	p-values	FDR	Key compound	Altered metabolites	Increased	Decreased	Increased ratio	Altered Ratio
Saturated FA	6	2.2e-20	2.4e-19	Stearic acid	6	5	1	0.8	1
flavonoids	8	1.1e-16	6.1e-16	Isoxanthohumol	8	6	2	0.8	1
coumaric acids	5	2.7e-15	9.8e-15	Caffeic acid 4-O-glucoside	5	4	1	0.8	1
lignans	6	4.1e-15	1.1e-14	Cyclolariciresinol	6	4	2	0.7	1
UnSaturated FA	5	4e-11	8.8e-11	5-Heneicosenylresorcinol	5	5	0	1	1
amino acids	5	1.7e-10	3.1e-10	L-alanine	5	3	2	0.6	1
amino acids, basic	4	9.5e-10	1.5e-09	L-lysine	4	4	0	1	1
acids, carbocyclic	3	2e-09	2.8e-09	Methoxyphenylacetic acid	3	2	1	0.7	1
caffeic acids	3	6.7e-09	8.2e-09	Caffeic acid ethyl ester	3	1	2	0.3	1
isoflavones	3	1.5e-07	1.6e-07	Apigenin 6-C-glucoside	3	3	0	1	1
phenols	5	4.7e-05	4.7e-05	Phenol	5	4	1	0.8	1

## Sheet: Ramsey, 6 h
Cluster name	Cluster size	p-values	FDR	Key compound	Altered metabolites	Increased	Decreased	Increased ratio	Altered Ratio
lignans	6	1.1e-15	1e-14	Cyclolariciresinol	6	1	5	0.2	1
phenols	4	3.2e-12	1.4e-11	4-Ethylcatechol	4	1	3	0.2	1
amino acids, basic	4	1.1e-10	3.2e-10	L-asparagine	4	3	1	0.8	1
amino acids	5	5.9e-10	1.3e-09	L-citrulline	5	5	0	1	1
xanthophylls	3	9.2e-10	1.6e-09	Capsanthin	3	0	3	0	1
amino acids, cyclic	3	1.7e-09	2.5e-09	L-tyrosine	3	2	1	0.7	1
cinnamates	8	1.2e-07	1.6e-07	1,2-Disinapoylgentiobiose	8	6	2	0.8	1
isoflavones	3	1.4e-06	1.5e-06	Formononetin	3	1	2	0.3	1
flavonoids	8	2.4e-06	2.4e-06	Sakuranetin	7	4	3	0.6	0.9

## Sheet: 140R, 6 h
Cluster name	Cluster size	p-values	FDR	Key compound	Altered metabolites	Increased	Decreased	Increased ratio	Altered Ratio
Saturated FA	5	9.8e-14	8.8e-13	Myristic acid	5	3	2	0.6	1
lignans	6	5.6e-13	2.5e-12	Episesamin	6	3	3	0.5	1
phenols	4	2.7e-11	8e-11	[6]-Gingerol	4	3	1	0.8	1
caffeic acids	3	8.9e-10	2e-09	Dihydrocaffeic acid	3	0	3	0	1
flavonoids	9	2e-08	3.5e-08	wighteone	9	4	5	0.4	1
UnSaturated FA	3	4.6e-08	6.8e-08	5-Tricosylresorcinol	3	3	0	1	1
amino acids	8	2.5e-07	3.2e-07	L-citrulline	8	3	5	0.4	1
amino acids, cyclic	3	1.4e-06	1.5e-06	L-proline	3	2	1	0.7	1
coumaric acids	5	1e-05	1e-05	Caffeic acid 4-O-glucoside	4	2	2	0.5	0.8
