# Supplementary material for: Changes in physiological activities and root exudation profile of two grapevine rootstocks reveal common and specific strategies for Fe acquisition
Source: Sci Rep. 2020 Nov 2;10:18839. doi: 10.1038/s41598-020-75317-w (PMC7606434; doi:10.1038/s41598-020-75317-w)
Supplement: Supplementary file 7 — Supplementary Table S5. [file 41598_2020_75317_MOESM7_ESM.xlsx]

## Sheet: Ramsey, 3h
Compound.Name	InChiKeys	Pubchem.ID	SMILES	Fold-change	foldchange	CID	ClusterNumber	xlogp	ClusterLabel	FDR
5-Heneicosenylresorcinol	AGPCTJAQZVDMOF-UHFFFAOYSA-N		CCCCCCCCCCCCCCCCCCCC=CC1=CC(=CC(=C1)O)O	0.001	-1	cid_1	3	12.17	UnSaturated FA	0.049
deoxyribose	ASJSAQIRZKANQN-CRCLSJGQSA-N		C(C=O)[C@@H]([C@@H](CO)O)O	0.0014	-1.4	cid_2	7	-1.889	deoxy sugars	0.051
3-Methoxyacetophenone	BAYUSCHCCGXLAY-UHFFFAOYSA-N		CC(=O)C1=CC(=CC=C1)OC	0.0011	1.1	cid_3	6	0.851		0.051
5-Heptadecylresorcinol	BBGNINPPDHJETF-UHFFFAOYSA-N		CCCCCCCCCCCCCCCCCC1=CC(=CC(=C1)O)O	0.0011	-1.1	cid_4	3	10.045	UnSaturated FA	0.051
Valoneic acid dilactone	BPAOAXAAABIQKR-UHFFFAOYSA-N		C1=C2C3=C(C(=C1O)O)OC(=O)C4=CC(=C(C(=C43)OC2=O)O)OC5=C(C(=C(C=C5C(=O)O)O)O)O	0.0011	-2	cid_5	2	1.823	flavonoids	0.051
Conidendrin	CAYMSCGTKZIVTN-TYILLQQXSA-N		COC1=C(C=C2[C@@H]([C@H]3COC(=O)[C@@H]3CC2=C1)C4=CC(=C(C=C4)O)OC)O	0.00061	-1	cid_6	5	0.67	lignans	0.043
3,4-Dihydroxyphenylacetic acid	CFFZDZCDUFSOFZ-UHFFFAOYSA-N		C1=CC(=C(C=C1CC(=O)O)O)O	0.00077	-3	cid_7	9	0.197	acids, carbocyclic	0.047
4-Ethylguaiacol	CHWNEIVBYREQRF-UHFFFAOYSA-N		CCC1=CC(=C(C=C1)O)OC	0.0029	-1.1	cid_8	20	1.563	caffeic acids	0.051
L-ascorbate	CIWBSHSKHKDKBQ-JLAZNSOCSA-N		C([C@@H]([C@@H]1C(=C(C(=O)O1)O)O)O)O	0.025	1	cid_9	7	-0.178	ascorbic acid	0.051
L-asparagine	DCXYFEDJOCDNAF-REOHCLBHSA-N		C([C@@H](C(=O)O)N)C(=O)N	0.00097	-1.9	cid_10	4	-4.435	amino acids, basic	0.049
Methoxyphenylacetic acid	DIWVBIXQCNRCFE-UHFFFAOYSA-N		COC(C1=CC=CC=C1)C(=O)O	0.00076	1.1	cid_11	16	0.359	acids, carbocyclic	0.047
Sakuranetin	DJOJDHGQRNZXQQ-AWEZNQCLSA-N		COC1=CC(=C2C(=O)C[C@H](OC2=C1)C3=CC=C(C=C3)O)O	0.0011	1.2	cid_12	17	1.111	flavonoids	0.051
Dihydrocaffeic acid	DZAUWHJDUNRCTF-UHFFFAOYSA-N		C1=CC(=C(C=C1CCC(=O)O)O)O	0.0048	-1	cid_13	9	0.366	caffeic acids	0.051
Verbascoside	FBSKJMQYURKNSU-ZLSOWSIRSA-N		C[C@H]1[C@@H]([C@H]([C@H]([C@@H](O1)O[C@@H]2[C@H]([C@@H](O[C@@H]([C@H]2OC(=O)/C=C/C3=CC(=C(C=C3)O)O)CO)OCCC4=CC(=C(C=C4)O)O)O)O)O)O	0.00063	1	cid_14	12	-0.975	phenols	0.043
L-methionine	FFEARJCKVFRZRR-BYPYZUCNSA-N		CSCC[C@@H](C(=O)O)N	0.00079	-1.8	cid_15	21	-1.853	amino acids, sulfur	0.047
L-homocysteine	FFFHZYDWPBMWHY-VKHMYHEASA-N		C(CS)[C@@H](C(=O)O)N	0.0025	-1.2	cid_16	21	-2.217	amino acids, sulfur	0.051
Capric acid	GHVNFZFCNZKVNT-UHFFFAOYSA-N		CCCCCCCCCC(=O)O	0.0024	-1.2	cid_17	1	4.156	Saturated FA	0.051
4-Ethylcatechol	HFLGBNBLMBSXEM-UHFFFAOYSA-N		CCC1=CC(=C(C=C1)O)O	0.0091	1	cid_18	20	1.671	phenols	0.051
Formononetin	HKQYGTCOTHHOMP-UHFFFAOYSA-N		COC1=CC=C(C=C1)C2=COC3=C(C2=O)C=CC(=C3)O	0.0011	1.2	cid_19	8	1.445	isoflavones	0.051
L-histidine	HNDVDQJCIGZPNO-YFKPBYRVSA-N		C1=C(NC=N1)C[C@@H](C(=O)O)N	0.0018	1	cid_20	4	-3.429	histidine	0.051
benzoxazinone	HQQTZCPKNZVLFF-UHFFFAOYSA-N		C1C2=CC=CC=C2ONC1=O	0.0018	1	cid_21	24	0.225		0.051
Myricetin	IKMDFBPHZNJCSN-UHFFFAOYSA-N		C1=C(C=C(C(=C1O)O)O)C2=C(C(=O)C3=C(C=C(C=C3O2)O)O)O	0.00065	-1.2	cid_22	2	1.914	flavonoids	0.044
Palmitic acid	IPCSVZSSVZVIGE-UHFFFAOYSA-N		CCCCCCCCCCCCCCCC(=O)O	0.1	1	cid_23	1	7.57	Saturated FA	0.1
Phenol	ISWSIDIOOBJBQZ-UHFFFAOYSA-N		C1=CC=C(C=C1)O	0.004	1	cid_24	3	0.946	phenols	0.051
Zeaxanthin	JKQXZKUSFCKOGQ-QAYBQHTQSA-N		CC1=C(C(C[C@@H](C1)O)(C)C)/C=C/C(=C/C=C/C(=C/C=C/C=C(/C=C/C=C(/C=C/C2=C(C[C@H](CC2(C)C)O)C)\C)\C)/C)/C	0.0012	1.1	cid_25	15	10.564	xanthophylls	0.051
Avenanthramide 2f	JXFZHMCSCYADIX-XVNBXDOJSA-N		COC1=C(C=CC(=C1)/C=C/C(=O)NC2=C(C=C(C=C2)O)C(=O)O)O	0.0015	-1	cid_26	14	0.868	ortho-aminobenzoates	0.051
L-lysine	KDXKERNSBIXSRK-YFKPBYRVSA-N		C(CCN)C[C@@H](C(=O)O)N	0.0009	1.9	cid_27	13	-2.949	amino acids, basic	0.048
sorgolactone	KHSREFIWULNDAB-YCUBLIQYSA-N		C[C@H]1CCCC2=C1[C@@H]3[C@H](C2)/C(=C\O[C@H]4C=C(C(=O)O4)C)/C(=O)O3	0.002	-1.2	cid_28	18	2.363	lactones	0.051
wighteone	KIMDVVKVNNSHGZ-UHFFFAOYSA-N		CC(=CCC1=C(C2=C(C=C1O)OC=C(C2=O)C3=CC=C(C=C3)O)O)C	0.0029	1	cid_29	8	2.666	isoflavones	0.051
Ferulic acid	KSEBMYQBYZTDHS-HWKANZROSA-N		COC1=C(C=CC(=C1)/C=C/C(=O)O)O	0.00078	1	cid_30	10	0.512	coumaric acids	0.047
Mellein	KWILGNNWGSNMPA-UHFFFAOYSA-N		CC1CC2=C(C(=CC=C2)O)C(=O)O1	0.00083	1.5	cid_31	6	1.061	ochratoxins	0.047
L-valine	KZSNJWFQEVHDMF-BYPYZUCNSA-N		CC(C)[C@@H](C(=O)O)N	0.0011	-1.5	cid_32	22	-2.169	amino acids	0.051
Rosmanol	LCAZOMIGFDQMNC-FORWCCJISA-N		CC(C)C1=C(C(=C2C(=C1)[C@@H]([C@@H]3[C@@H]4[C@@]2(CCCC4(C)C)C(=O)O3)O)O)O	0.0011	1.3	cid_33	19	3.599	diterpenes	0.051
1,2-Disinapoylgentiobiose	MBGNTECDWBKCKH-KQQUZDAGSA-N		COC1=CC(=CC(=C1O)OC)/C=C/C(=O)OC2C(C(C(OC2OC(=O)/C=C/C3=CC(=C(C(=C3)OC)O)OC)COC4C(C(C(C(O4)CO)O)O)O)O)O	0.0017	-1.3	cid_34	12	-0.68	coumaric acids	0.051
Cyanidin 3-O-glucosyl-rutinoside	MSUVUDCULKNUJL-UHFFFAOYSA-O		CC1C(C(C(C(O1)OCC2C(C(C(C(O2)OC3=CC4=C(C=C(C=C4[O+]=C3C5=CC(=C(C=C5)O)O)O)O)OC6C(C(C(C(O6)CO)O)O)O)O)O)O)O)O	0.0018	-1	cid_35	2	-1.978	flavonoids	0.051
Vanillin	MWOOGOJBHIARFG-UHFFFAOYSA-N		COC1=C(C=CC(=C1)C=O)O	0.00098	1	cid_36	14	0.321	coumaric acids	0.049
Apigenin 6-C-glucoside	MYXNWGACZJSMBT-VJXVFPJBSA-N		C1=CC(=CC=C1C2=CC(=O)C3=C(O2)C=C(C(=C3O)[C@H]4[C@@H]([C@H]([C@@H]([C@H](O4)CO)O)O)O)O)O	0.002	1	cid_37	8	-0.707	isoflavones	0.051
1-Acetoxypinoresinol	NATDFORNCKZPCI-FPHUIIFBSA-N		CC(=O)O[C@]12CO[C@@H]([C@H]1CO[C@@H]2C3=CC(=C(C=C3)O)OC)C4=CC(=C(C=C4)O)OC	0.00068	1	cid_38	5	0.878	lignans	0.046
[6]-Gingerol	NLDDIKRKFXEWBK-AWEZNQCLSA-N		CCCCC[C@@H](CC(=O)CCC1=CC(=C(C=C1)O)OC)O	0.00097	-1.2	cid_39	14	2.169	phenols	0.049
pentanoic acid	NQPDZGIKBAWPEJ-UHFFFAOYSA-N		CCCCC(=O)O	0.0011	-1.3	cid_40	1	1.311	pentanoic acids	0.051
Cyclolariciresinol	OGFXBIXJCWAUCH-UHFFFAOYSA-N		COC1=C(C=C2C(C(C(CC2=C1)CO)CO)C3=CC(=C(C=C3)O)OC)O	0.00057	1.1	cid_41	11	-0.037	lignans	0.042
Caffeic acid 4-O-glucoside	OHEYCHKLBCPRLZ-DUXPYHPUSA-N		C1=CC(=C(C=C1/C=C/C(=O)O)O)OC2C(C(C(C(O2)CO)O)O)O	0.00074	1	cid_42	12	-1.115	coumaric acids	0.047
L-tyrosine	OUYCCCASQSFEME-QMMMGPOBSA-N		C1=CC(=CC=C1C[C@@H](C(=O)O)N)O	0.0014	-1.2	cid_43	24	-2.711	amino acids, aromatic	0.051
alpha-aminoadipic acid	OYIFNHCXNCRBQI-UHFFFAOYSA-N		C(CC(C(=O)O)N)CC(=O)O	0.003	-1	cid_44	13	-2.991	amino acids, basic	0.051
glycerol	PEDCQBHIVMGVHV-UHFFFAOYSA-N		C(C(CO)O)O	0.0017	1.2	cid_45	7	-1.88	sugar alcohols	0.051
Episesamin	PEYUIKBAABKQKQ-AFHBHXEDSA-N		C1[C@H]2[C@H](CO[C@@H]2C3=CC4=C(C=C3)OCO4)[C@H](O1)C5=CC6=C(C=C5)OCO6	0.0029	1	cid_46	11	1.544	lignans	0.051
Stearic acid	QIQXTHQIDYTFRH-UHFFFAOYSA-N		CCCCCCCCCCCCCCCCCC(=O)O	0.001	1.7	cid_47	1	8.708	Saturated FA	0.049
3-hydroxymugineic acid	QPIOQLJXMZWNFJ-PQFOHKHZSA-N		C1[C@H]([C@H](N1C[C@@H]([C@@H](C(=O)O)NCC[C@@H](C(=O)O)O)O)C(=O)O)O	0.0013	-1	cid_48	4	-3.344		0.051
Carnosic acid	QRYRORQUOLYVBU-VBKZILBWSA-N		CC(C)C1=C(C(=C2C(=C1)CC[C@@H]3[C@@]2(CCCC3(C)C)C(=O)O)O)O	0.0016	1	cid_49	19	5.206	diterpenes, abietane	0.051
5-deoxystrigol	QXTUQXRFEBHUBA-DYLOANJQSA-N		CC1=C[C@@H](OC1=O)O/C=C/2\[C@H]3CC4=C([C@H]3OC2=O)C(CCC4)(C)C	0.0006	-1	cid_50	18	2.775	lactones	0.043
benzyl-desulfoglucosinolate	QXWFHEDNDCNERW-RFEZBLSLSA-N		C1=CC=C(C=C1)C/C(=N/O)/S[C@H]2[C@@H]([C@H]([C@@H]([C@H](O2)CO)O)O)O	0.0053	1	cid_51	16	0.09	isothiocyanates	0.051
3-Feruloylquinic acid	RAGZUCNPTLULOL-KQJPBSFVSA-N		COC1=C(C=CC(=C1)/C=C/C(=O)O[C@@H]2C[C@](C[C@H]([C@@H]2O)O)(C(=O)O)O)O	0.0017	-1.3	cid_52	23	-1.076	cinnamates	0.051
gluconic acid	RGHNJXZEOKUKBD-SQOUGZDYSA-N		C([C@H]([C@H]([C@@H]([C@H](C(=O)O)O)O)O)O)O	0.004	-1.1	cid_53	7	-3.739	gluconates	0.051
L-citrulline	RHGKLRLOHDJJDR-BYPYZUCNSA-N		C(C[C@@H](C(=O)O)N)CNC(=O)N	0.00068	-1.4	cid_54	13	-3.909	amino acids	0.046
L-leucine	ROHFNLRQFUQHCH-YFKPBYRVSA-N		CC(C)C[C@@H](C(=O)O)N	0.0012	-1.5	cid_55	22	-1.389	amino acids	0.051
Campesteryl ferulate	SWIWTAJTJOYCTB-NMYXBGBTSA-N		C[C@H](CC[C@@H](C)C(C)C)[C@H]1CC[C@@H]2[C@@]1(CC[C@H]3[C@H]2CC=C4[C@@]3(CC[C@@H](C4)OC(=O)/C=C/C5=CC(=C(C=C5)O)OC)C)C	0.0005	-1.2	cid_56	5	12.358	coumaric acids	0.038
Violaxanthin	SZCBXWMUOPQSOX-WVJDLNGLSA-N		C/C(=C\C=C\C=C(\C=C\C=C(\C=C\[C@@]12O[C@@]1(C[C@H](CC2(C)C)O)C)/C)/C)/C=C/C=C(/C=C/[C@@]34O[C@@]3(C[C@H](CC4(C)C)O)C)\C	0.00072	-1	cid_57	15	8.964	xanthophylls	0.047
Behenic acid	UKMSUNONTOPOIO-UHFFFAOYSA-N		CCCCCCCCCCCCCCCCCCCCCC(=O)O	0.01	1	cid_58	1	10.984	Saturated FA	0.051
Gallic acid ethyl ester	VFPFQHQNJCMNBZ-UHFFFAOYSA-N		CCOC(=O)C1=CC(=C(C(=C1)O)O)O	0.0017	1	cid_59	23	1.44	hydroxybenzoates	0.051
7-Hydroxysecoisolariciresinol	VPDBTIFHPUYJJJ-HGUAOMBGSA-N		COC1=C(C=CC(=C1)C[C@@H](CO)[C@H](CO)C(C2=CC(=C(C=C2)O)OC)O)O	0.0012	-1.1	cid_60	11	-0.224	lignans	0.051
4-Hydroxycoumarin	VXIXUWQIVKSKSA-UHFFFAOYSA-N		C1=CC=C2C(=C1)C(=CC(=O)O2)O	0.00074	-1.1	cid_61	6	0.941	4-hydroxycoumarins	0.047
Capsanthin	VYIRVAXUEZSDNC-RDJLEWNRSA-N		CC1=C(C(C[C@@H](C1)O)(C)C)/C=C/C(=C/C=C/C(=C/C=C/C=C(\C)/C=C/C=C(\C)/C=C/C(=O)[C@@]2(C[C@H](CC2(C)C)O)C)/C)/C	0.0012	-1	cid_62	15	9.892	xanthophylls	0.051
Cinnamic acid	WBYWAXJHAXSJNI-VOTSOKGWSA-N		C1=CC=C(C=C1)/C=C/C(=O)O	0.00093	1.2	cid_63	16	1.887	cinnamates	0.048
Caffeic acid ethyl ester	WDKYDMULARNCIS-GQCTYLIASA-N		CCOC(=O)/C=C/C1=CC(=C(C=C1)O)O	0.00074	1	cid_64	10	1.364	caffeic acids	0.047
L-glutamate	WHUUTDBJXJRKMK-VKHMYHEASA-N		C(CC(=O)O)[C@@H](C(=O)O)N	0.00046	160	cid_65	4	-3.349	glutamates	0.035
Homoveratric acid	WUAXWQRULBZETB-UHFFFAOYSA-N		COC1=C(C=C(C=C1)CC(=O)O)OC	0.0014	1.1	cid_66	9	0.41	acids, carbocyclic	0.051
Caprylic acid	WWZKQHOCKIZLMA-UHFFFAOYSA-N		CCCCCCCC(=O)O	0.00058	1.6	cid_67	1	3.018	Saturated FA	0.042
Phlorin	WXTPOHDTGNYFSB-RMPHRYRLSA-N		C1=C(C=C(C=C1O)O[C@H]2[C@@H]([C@H]([C@@H]([C@H](O2)CO)O)O)O)O	0.0016	1.2	cid_68	3	-0.733	glycosides	0.051
Peonidin	XFDQJKDGGOEYPI-UHFFFAOYSA-O		COC1=C(C=CC(=C1)C2=[O+]C3=CC(=CC(=C3C=C2O)O)O)O	0.0028	-1.1	cid_69	2	1.591	flavonoids	0.051
Pinosylvin	YCVPRTHEGLPYPB-VOTSOKGWSA-N		C1=CC=C(C=C1)/C=C/C2=CC(=CC(=C2)O)O	0.0019	-1.1	cid_70	3	3.184	UnSaturated FA	0.051
Trachelogenin	YFVZKLQNMNKWSB-BTYIYWSLSA-N		COC1=C(C=C(C=C1)C[C@H]2COC(=O)[C@@]2(CC3=CC(=C(C=C3)O)OC)O)OC	0.00076	1	cid_71	5	1.05	lignans	0.047
2-Hydroxybenzoic acid	YGSDEFSMJLZEOE-UHFFFAOYSA-N		C1=CC=C(C(=C1)C(=O)O)O	0.00061	-1	cid_72	6	0.908	salicylates	0.043
Isoxanthohumol	YKGCBLWILMDSAV-UHFFFAOYSA-N		CC(=CCC1=C2C(=C(C=C1O)OC)C(=O)CC(O2)C3=CC=C(C=C3)O)C	0.00083	1	cid_73	17	2.734	flavonoids	0.047
L-glutamine	ZDXPYRJPNDTMRX-VKHMYHEASA-N		C(CC(=O)N)[C@@H](C(=O)O)N	0.0014	-1.5	cid_74	4	-4.077	amino acids, basic	0.051
Cirsimaritin	ZIIAJIWLQUVGHB-UHFFFAOYSA-N		COC1=C(C(=C2C(=C1)OC(=CC2=O)C3=CC=C(C=C3)O)O)OC	0.0023	1.3	cid_75	2	1.431	flavonoids	0.051
p-Coumaric acid ethyl ester	ZOQCEVXVQCPESC-VMPITWQZSA-N		CCOC(=O)/C=C/C1=CC=C(C=C1)O	0.00076	1.3	cid_76	10	1.495	phenols	0.047

## Sheet: 140R, 3h
Compound.Name	InChiKeys	Pubchem.ID	SMILES	Fold-change	foldchange	CID	ClusterNumber	xlogp	ClusterLabel	FDR
5-Heneicosenylresorcinol	AGPCTJAQZVDMOF-UHFFFAOYSA-N		CCCCCCCCCCCCCCCCCCCC=CC1=CC(=CC(=C1)O)O	0.00067	1.1	cid_1	2	12.17	UnSaturated FA	0.048
deoxyribose	ASJSAQIRZKANQN-CRCLSJGQSA-N		C(C=O)[C@@H]([C@@H](CO)O)O	0.0071	-1.1	cid_2	8	-1.889	deoxy sugars	0.052
L-threonine	AYFVYJQAPQTCCC-GBXIJSLDSA-N		C[C@H]([C@@H](C(=O)O)N)O	0.0014	1.2	cid_3	4	-3.496	amino acids	0.052
5-Heptadecylresorcinol	BBGNINPPDHJETF-UHFFFAOYSA-N		CCCCCCCCCCCCCCCCCC1=CC(=CC(=C1)O)O	0.00096	1.8	cid_4	2	10.045	UnSaturated FA	0.049
Valoneic acid dilactone	BPAOAXAAABIQKR-UHFFFAOYSA-N		C1=C2C3=C(C(=C1O)O)OC(=O)C4=CC(=C(C(=C43)OC2=O)O)OC5=C(C(=C(C=C5C(=O)O)O)O)O	0.0014	-2.6	cid_5	3	1.823	flavonoids	0.052
Conidendrin	CAYMSCGTKZIVTN-TYILLQQXSA-N		COC1=C(C=C2[C@@H]([C@H]3COC(=O)[C@@H]3CC2=C1)C4=CC(=C(C=C4)O)OC)O	0.00068	1	cid_6	7	0.67	lignans	0.048
3,4-Dihydroxyphenylacetic acid	CFFZDZCDUFSOFZ-UHFFFAOYSA-N		C1=CC(=C(C=C1CC(=O)O)O)O	0.00098	-2.7	cid_7	11	0.197	acids, carbocyclic	0.049
4-Ethylguaiacol	CHWNEIVBYREQRF-UHFFFAOYSA-N		CCC1=CC(=C(C=C1)O)OC	0.0019	-1.1	cid_8	19	1.563	caffeic acids	0.052
L-ascorbate	CIWBSHSKHKDKBQ-JLAZNSOCSA-N		C([C@@H]([C@@H]1C(=C(C(=O)O1)O)O)O)O	0.00072	1.6	cid_9	8	-0.178	ascorbic acid	0.048
L-asparagine	DCXYFEDJOCDNAF-REOHCLBHSA-N		C([C@@H](C(=O)O)N)C(=O)N	0.0056	1.2	cid_10	5	-4.435	amino acids, basic	0.052
Methoxyphenylacetic acid	DIWVBIXQCNRCFE-UHFFFAOYSA-N		COC(C1=CC=CC=C1)C(=O)O	0.00067	1	cid_11	22	0.359	acids, carbocyclic	0.048
Sakuranetin	DJOJDHGQRNZXQQ-AWEZNQCLSA-N		COC1=CC(=C2C(=O)C[C@H](OC2=C1)C3=CC=C(C=C3)O)O	0.0016	1.3	cid_12	9	1.111	flavonoids	0.052
Dihydrocaffeic acid	DZAUWHJDUNRCTF-UHFFFAOYSA-N		C1=CC(=C(C=C1CCC(=O)O)O)O	0.0013	-1	cid_13	11	0.366	caffeic acids	0.052
Verbascoside	FBSKJMQYURKNSU-ZLSOWSIRSA-N		C[C@H]1[C@@H]([C@H]([C@H]([C@@H](O1)O[C@@H]2[C@H]([C@@H](O[C@@H]([C@H]2OC(=O)/C=C/C3=CC(=C(C=C3)O)O)CO)OCCC4=CC(=C(C=C4)O)O)O)O)O)O	0.0014	1	cid_14	14	-0.975	phenols	0.052
L-methionine	FFEARJCKVFRZRR-BYPYZUCNSA-N		CSCC[C@@H](C(=O)O)N	0.0012	-1.8	cid_15	4	-1.853	amino acids, sulfur	0.052
Capric acid	GHVNFZFCNZKVNT-UHFFFAOYSA-N		CCCCCCCCCC(=O)O	0.0013	1.8	cid_16	1	4.156	Saturated FA	0.052
4-Ethylcatechol	HFLGBNBLMBSXEM-UHFFFAOYSA-N		CCC1=CC(=C(C=C1)O)O	0.0019	1	cid_17	19	1.671	phenols	0.052
Formononetin	HKQYGTCOTHHOMP-UHFFFAOYSA-N		COC1=CC=C(C=C1)C2=COC3=C(C2=O)C=CC(=C3)O	0.0053	1.1	cid_18	10	1.445	isoflavones	0.052
L-histidine	HNDVDQJCIGZPNO-YFKPBYRVSA-N		C1=C(NC=N1)C[C@@H](C(=O)O)N	0.00071	1.1	cid_19	5	-3.429	histidine	0.048
benzoxazinone	HQQTZCPKNZVLFF-UHFFFAOYSA-N		C1C2=CC=CC=C2ONC1=O	0.00068	1.1	cid_20	21	0.225		0.048
Myricetin	IKMDFBPHZNJCSN-UHFFFAOYSA-N		C1=C(C=C(C(=C1O)O)O)C2=C(C(=O)C3=C(C=C(C=C3O2)O)O)O	0.01	-1	cid_21	3	1.914	flavonoids	0.052
Palmitic acid	IPCSVZSSVZVIGE-UHFFFAOYSA-N		CCCCCCCCCCCCCCCC(=O)O	0.001	1.1	cid_22	1	7.57	Saturated FA	0.049
Phenol	ISWSIDIOOBJBQZ-UHFFFAOYSA-N		C1=CC=C(C=C1)O	0.0014	1.1	cid_23	2	0.946	phenols	0.052
Avenanthramide 2f	JXFZHMCSCYADIX-XVNBXDOJSA-N		COC1=C(C=CC(=C1)/C=C/C(=O)NC2=C(C=C(C=C2)O)C(=O)O)O	0.00061	1.1	cid_24	16	0.868	ortho-aminobenzoates	0.046
L-lysine	KDXKERNSBIXSRK-YFKPBYRVSA-N		C(CCN)C[C@@H](C(=O)O)N	0.0011	1.4	cid_25	15	-2.949	amino acids, basic	0.052
sorgolactone	KHSREFIWULNDAB-YCUBLIQYSA-N		C[C@H]1CCCC2=C1[C@@H]3[C@H](C2)/C(=C\O[C@H]4C=C(C(=O)O4)C)/C(=O)O3	0.0017	1.5	cid_26	6	2.363	lactones	0.052
wighteone	KIMDVVKVNNSHGZ-UHFFFAOYSA-N		CC(=CCC1=C(C2=C(C=C1O)OC=C(C2=O)C3=CC=C(C=C3)O)O)C	0.004	1	cid_27	10	2.666	isoflavones	0.052
Ferulic acid	KSEBMYQBYZTDHS-HWKANZROSA-N		COC1=C(C=CC(=C1)/C=C/C(=O)O)O	0.00072	1	cid_28	12	0.512	coumaric acids	0.048
5-Pentadecylresorcinol	KVVSCMOUFCNCGX-UHFFFAOYSA-N		CCCCCCCCCCCCCCCC1=CC(=CC(=C1)O)O	0.0014	1.2	cid_29	2	8.907	UnSaturated FA	0.052
Mellein	KWILGNNWGSNMPA-UHFFFAOYSA-N		CC1CC2=C(C(=CC=C2)O)C(=O)O1	0.00097	1.5	cid_30	17	1.061	ochratoxins	0.049
L-valine	KZSNJWFQEVHDMF-BYPYZUCNSA-N		CC(C)[C@@H](C(=O)O)N	0.0019	1.5	cid_31	4	-2.169	amino acids	0.052
Rosmanol	LCAZOMIGFDQMNC-FORWCCJISA-N		CC(C)C1=C(C(=C2C(=C1)[C@@H]([C@@H]3[C@@H]4[C@@]2(CCCC4(C)C)C(=O)O3)O)O)O	0.0014	1.2	cid_32	18	3.599	diterpenes	0.052
1,2-Disinapoylgentiobiose	MBGNTECDWBKCKH-KQQUZDAGSA-N		COC1=CC(=CC(=C1O)OC)/C=C/C(=O)OC2C(C(C(OC2OC(=O)/C=C/C3=CC(=C(C(=C3)OC)O)OC)COC4C(C(C(C(O4)CO)O)O)O)O)O	0.00079	2.6	cid_33	14	-0.68	coumaric acids	0.048
Cyanidin 3-O-glucosyl-rutinoside	MSUVUDCULKNUJL-UHFFFAOYSA-O		CC1C(C(C(C(O1)OCC2C(C(C(C(O2)OC3=CC4=C(C=C(C=C4[O+]=C3C5=CC(=C(C=C5)O)O)O)O)OC6C(C(C(C(O6)CO)O)O)O)O)O)O)O)O	0.0011	1.5	cid_34	3	-1.978	flavonoids	0.052
Vanillin	MWOOGOJBHIARFG-UHFFFAOYSA-N		COC1=C(C=CC(=C1)C=O)O	0.0012	1.5	cid_35	16	0.321	coumaric acids	0.052
Apigenin 6-C-glucoside	MYXNWGACZJSMBT-VJXVFPJBSA-N		C1=CC(=CC=C1C2=CC(=O)C3=C(O2)C=C(C(=C3O)[C@H]4[C@@H]([C@H]([C@@H]([C@H](O4)CO)O)O)O)O)O	0.00057	1.1	cid_36	10	-0.707	isoflavones	0.044
1-Acetoxypinoresinol	NATDFORNCKZPCI-FPHUIIFBSA-N		CC(=O)O[C@]12CO[C@@H]([C@H]1CO[C@@H]2C3=CC(=C(C=C3)O)OC)C4=CC(=C(C=C4)O)OC	0.00062	1.1	cid_37	7	0.878	lignans	0.046
[6]-Gingerol	NLDDIKRKFXEWBK-AWEZNQCLSA-N		CCCCC[C@@H](CC(=O)CCC1=CC(=C(C=C1)O)OC)O	0.0019	-1.4	cid_38	16	2.169	phenols	0.052
pentanoic acid	NQPDZGIKBAWPEJ-UHFFFAOYSA-N		CCCCC(=O)O	0.0071	1	cid_39	1	1.311	pentanoic acids	0.052
Cyclolariciresinol	OGFXBIXJCWAUCH-UHFFFAOYSA-N		COC1=C(C=C2C(C(C(CC2=C1)CO)CO)C3=CC(=C(C=C3)O)OC)O	0.00061	1.1	cid_40	13	-0.037	lignans	0.046
Caffeic acid 4-O-glucoside	OHEYCHKLBCPRLZ-DUXPYHPUSA-N		C1=CC(=C(C=C1/C=C/C(=O)O)O)OC2C(C(C(C(O2)CO)O)O)O	0.00068	1	cid_41	14	-1.115	coumaric acids	0.048
5-Tricosylresorcinol	OHTBGMREZYLZQD-UHFFFAOYSA-N		CCCCCCCCCCCCCCCCCCCCCCCC1=CC(=CC(=C1)O)O	0.00094	1.4	cid_42	2	13.459	UnSaturated FA	0.049
L-tyrosine	OUYCCCASQSFEME-QMMMGPOBSA-N		C1=CC(=CC=C1C[C@@H](C(=O)O)N)O	0.0016	1.3	cid_43	21	-2.711	amino acids, aromatic	0.052
alpha-aminoadipic acid	OYIFNHCXNCRBQI-UHFFFAOYSA-N		C(CC(C(=O)O)N)CC(=O)O	0.0029	1.1	cid_44	15	-2.991	amino acids, basic	0.052
glycerol	PEDCQBHIVMGVHV-UHFFFAOYSA-N		C(C(CO)O)O	0.0011	1.7	cid_45	8	-1.88	sugar alcohols	0.052
Episesamin	PEYUIKBAABKQKQ-AFHBHXEDSA-N		C1[C@H]2[C@H](CO[C@@H]2C3=CC4=C(C=C3)OCO4)[C@H](O1)C5=CC6=C(C=C5)OCO6	0.004	1	cid_46	13	1.544	lignans	0.052
Stearic acid	QIQXTHQIDYTFRH-UHFFFAOYSA-N		CCCCCCCCCCCCCCCCCC(=O)O	0.00083	2.4	cid_47	1	8.708	Saturated FA	0.048
L-alanine	QNAYBMKLOCPYGJ-REOHCLBHSA-N		C[C@@H](C(=O)O)N	0.0013	-1.2	cid_48	4	-2.824	amino acids	0.052
3-hydroxymugineic acid	QPIOQLJXMZWNFJ-PQFOHKHZSA-N		C1[C@H]([C@H](N1C[C@@H]([C@@H](C(=O)O)NCC[C@@H](C(=O)O)O)O)C(=O)O)O	0.0012	1	cid_49	5	-3.344		0.052
Carnosic acid	QRYRORQUOLYVBU-VBKZILBWSA-N		CC(C)C1=C(C(=C2C(=C1)CC[C@@H]3[C@@]2(CCCC3(C)C)C(=O)O)O)O	0.0008	1.1	cid_50	18	5.206	diterpenes, abietane	0.048
5-deoxystrigol	QXTUQXRFEBHUBA-DYLOANJQSA-N		CC1=C[C@@H](OC1=O)O/C=C/2\[C@H]3CC4=C([C@H]3OC2=O)C(CCC4)(C)C	0.00073	1	cid_51	6	2.775	lactones	0.048
3-Feruloylquinic acid	RAGZUCNPTLULOL-KQJPBSFVSA-N		COC1=C(C=CC(=C1)/C=C/C(=O)O[C@@H]2C[C@](C[C@H]([C@@H]2O)O)(C(=O)O)O)O	0.00079	2.6	cid_52	20	-1.076	cinnamates	0.048
gluconic acid	RGHNJXZEOKUKBD-SQOUGZDYSA-N		C([C@H]([C@H]([C@@H]([C@H](C(=O)O)O)O)O)O)O	0.0015	1.2	cid_53	8	-3.739	gluconates	0.052
L-citrulline	RHGKLRLOHDJJDR-BYPYZUCNSA-N		C(C[C@@H](C(=O)O)N)CNC(=O)N	0.005	1	cid_54	15	-3.909	amino acids	0.052
L-leucine	ROHFNLRQFUQHCH-YFKPBYRVSA-N		CC(C)C[C@@H](C(=O)O)N	0.011	-1.1	cid_55	4	-1.389	amino acids	0.052
Campesteryl ferulate	SWIWTAJTJOYCTB-NMYXBGBTSA-N		C[C@H](CC[C@@H](C)C(C)C)[C@H]1CC[C@@H]2[C@@]1(CC[C@H]3[C@H]2CC=C4[C@@]3(CC[C@@H](C4)OC(=O)/C=C/C5=CC(=C(C=C5)O)OC)C)C	0.0007	-1.8	cid_56	7	12.358	coumaric acids	0.048
Violaxanthin	SZCBXWMUOPQSOX-WVJDLNGLSA-N		C/C(=C\C=C\C=C(\C=C\C=C(\C=C\[C@@]12O[C@@]1(C[C@H](CC2(C)C)O)C)/C)/C)/C=C/C=C(/C=C/[C@@]34O[C@@]3(C[C@H](CC4(C)C)O)C)\C	0.0006	1	cid_57	6	8.964	xanthophylls	0.046
Behenic acid	UKMSUNONTOPOIO-UHFFFAOYSA-N		CCCCCCCCCCCCCCCCCCCCCC(=O)O	0.0016	1.9	cid_58	1	10.984	Saturated FA	0.052
Gallic acid ethyl ester	VFPFQHQNJCMNBZ-UHFFFAOYSA-N		CCOC(=O)C1=CC(=C(C(=C1)O)O)O	0.00075	1.1	cid_59	20	1.44	hydroxybenzoates	0.048
Arachidic acid	VKOBVWXKNCXXDE-UHFFFAOYSA-N		CCCCCCCCCCCCCCCCCCCC(=O)O	0.0014	-1.2	cid_60	1	9.846	Saturated FA	0.052
7-Hydroxysecoisolariciresinol	VPDBTIFHPUYJJJ-HGUAOMBGSA-N		COC1=C(C=CC(=C1)C[C@@H](CO)[C@H](CO)C(C2=CC(=C(C=C2)O)OC)O)O	0.0015	-1.2	cid_61	13	-0.224	lignans	0.052
4-Hydroxycoumarin	VXIXUWQIVKSKSA-UHFFFAOYSA-N		C1=CC=C2C(=C1)C(=CC(=O)O2)O	0.00082	1.1	cid_62	17	0.941	4-hydroxycoumarins	0.048
Capsanthin	VYIRVAXUEZSDNC-RDJLEWNRSA-N		CC1=C(C(C[C@@H](C1)O)(C)C)/C=C/C(=C/C=C/C(=C/C=C/C=C(\C)/C=C/C=C(\C)/C=C/C(=O)[C@@]2(C[C@H](CC2(C)C)O)C)/C)/C	0.0022	1	cid_63	6	9.892	xanthophylls	0.052
Cinnamic acid	WBYWAXJHAXSJNI-VOTSOKGWSA-N		C1=CC=C(C=C1)/C=C/C(=O)O	0.0012	1	cid_64	22	1.887	cinnamates	0.052
Caffeic acid ethyl ester	WDKYDMULARNCIS-GQCTYLIASA-N		CCOC(=O)/C=C/C1=CC(=C(C=C1)O)O	0.00068	1.1	cid_65	12	1.364	caffeic acids	0.048
L-glutamate	WHUUTDBJXJRKMK-VKHMYHEASA-N		C(CC(=O)O)[C@@H](C(=O)O)N	0.0011	7.9	cid_66	5	-3.349	glutamates	0.052
Homoveratric acid	WUAXWQRULBZETB-UHFFFAOYSA-N		COC1=C(C=C(C=C1)CC(=O)O)OC	0.0013	1.3	cid_67	11	0.41	acids, carbocyclic	0.052
Caprylic acid	WWZKQHOCKIZLMA-UHFFFAOYSA-N		CCCCCCCC(=O)O	0.0015	1.4	cid_68	1	3.018	Saturated FA	0.052
Peonidin	XFDQJKDGGOEYPI-UHFFFAOYSA-O		COC1=C(C=CC(=C1)C2=[O+]C3=CC(=CC(=C3C=C2O)O)O)O	0.0021	1.1	cid_69	3	1.591	flavonoids	0.052
6-Geranylnaringenin	XYIQIBWIEGCVQY-RWHUQTJRSA-N		CC(=CCC/C(=C/CC1=C(C2=C(C=C1O)O[C@@H](CC2=O)C3=CC=C(C=C3)O)O)/C)C	0.0007	1.1	cid_70	9	4.235	flavonoids	0.048
Pinosylvin	YCVPRTHEGLPYPB-VOTSOKGWSA-N		C1=CC=C(C=C1)/C=C/C2=CC(=CC(=C2)O)O	0.0083	1	cid_71	2	3.184	UnSaturated FA	0.052
Trachelogenin	YFVZKLQNMNKWSB-BTYIYWSLSA-N		COC1=C(C=C(C=C1)C[C@H]2COC(=O)[C@@]2(CC3=CC(=C(C=C3)O)OC)O)OC	0.0018	-1	cid_72	7	1.05	lignans	0.052
2-Hydroxybenzoic acid	YGSDEFSMJLZEOE-UHFFFAOYSA-N		C1=CC=C(C(=C1)C(=O)O)O	0.0014	1	cid_73	17	0.908	salicylates	0.052
Isoxanthohumol	YKGCBLWILMDSAV-UHFFFAOYSA-N		CC(=CCC1=C2C(=C(C=C1O)OC)C(=O)CC(O2)C3=CC=C(C=C3)O)C	0.00065	1	cid_74	9	2.734	flavonoids	0.047
L-glutamine	ZDXPYRJPNDTMRX-VKHMYHEASA-N		C(CC(=O)N)[C@@H](C(=O)O)N	0.0012	2.3	cid_75	5	-4.077	amino acids, basic	0.052
Cirsimaritin	ZIIAJIWLQUVGHB-UHFFFAOYSA-N		COC1=C(C(=C2C(=C1)OC(=CC2=O)C3=CC=C(C=C3)O)O)OC	0.00078	2.2	cid_76	3	1.431	flavonoids	0.048
p-Coumaric acid ethyl ester	ZOQCEVXVQCPESC-VMPITWQZSA-N		CCOC(=O)/C=C/C1=CC=C(C=C1)O	0.0014	1.3	cid_77	12	1.495	phenols	0.052

## Sheet: Ramsey, 6h
Compound.Name	InChiKeys	Pubchem.ID	SMILES	Fold-change	foldchange	CID	ClusterNumber	xlogp	ClusterLabel	FDR
5-Heneicosenylresorcinol	AGPCTJAQZVDMOF-UHFFFAOYSA-N		CCCCCCCCCCCCCCCCCCCC=CC1=CC(=CC(=C1)O)O	0.00091	-1.1	cid_1	10	12.17	UnSaturated FA	0.045
deoxyribose	ASJSAQIRZKANQN-CRCLSJGQSA-N		C(C=O)[C@@H]([C@@H](CO)O)O	0.00065	-1.6	cid_2	14	-1.889	deoxy sugars	0.04
L-threonine	AYFVYJQAPQTCCC-GBXIJSLDSA-N		C[C@H]([C@@H](C(=O)O)N)O	0.0012	1.2	cid_3	4	-3.496	amino acids	0.045
3-Methoxyacetophenone	BAYUSCHCCGXLAY-UHFFFAOYSA-N		CC(=O)C1=CC(=CC=C1)OC	0.0012	-1.1	cid_4	13	0.851		0.045
Valoneic acid dilactone	BPAOAXAAABIQKR-UHFFFAOYSA-N		C1=C2C3=C(C(=C1O)O)OC(=O)C4=CC(=C(C(=C43)OC2=O)O)OC5=C(C(=C(C=C5C(=O)O)O)O)O	0.0014	3.4	cid_5	2	1.823	flavonoids	0.045
Conidendrin	CAYMSCGTKZIVTN-TYILLQQXSA-N		COC1=C(C=C2[C@@H]([C@H]3COC(=O)[C@@H]3CC2=C1)C4=CC(=C(C=C4)O)OC)O	0.00076	-1	cid_6	12	0.67	lignans	0.045
4-Ethylguaiacol	CHWNEIVBYREQRF-UHFFFAOYSA-N		CCC1=CC(=C(C=C1)O)OC	0.002	1.1	cid_7	1	1.563	cinnamates	0.045
L-aspartate	CKLJMWTZIZZHCS-REOHCLBHSA-N		C([C@@H](C(=O)O)N)C(=O)O	0.014	1	cid_8	20	-3.707	amino acids	0.088
L-asparagine	DCXYFEDJOCDNAF-REOHCLBHSA-N		C([C@@H](C(=O)O)N)C(=O)N	0.0012	1.1	cid_9	20	-4.435	amino acids, basic	0.045
Methoxyphenylacetic acid	DIWVBIXQCNRCFE-UHFFFAOYSA-N		COC(C1=CC=CC=C1)C(=O)O	0.001	1.2	cid_10	22	0.359	mandelic acids	0.045
Sakuranetin	DJOJDHGQRNZXQQ-AWEZNQCLSA-N		COC1=CC(=C2C(=O)C[C@H](OC2=C1)C3=CC=C(C=C3)O)O	0.00058	-2.5	cid_11	6	1.111	flavonoids	0.038
Cryptoxanthin	DMASLKHVQRHNES-FKKUPVFPSA-N		CC1=C(C(CCC1)(C)C)/C=C/C(=C/C=C/C(=C/C=C/C=C(\C)/C=C/C=C(\C)/C=C/C2=C(C[C@H](CC2(C)C)O)C)/C)/C	0.00097	-1.4	cid_12	15	12.649	xanthophylls	0.045
Dihydrocaffeic acid	DZAUWHJDUNRCTF-UHFFFAOYSA-N		C1=CC(=C(C=C1CCC(=O)O)O)O	0.00095	-1	cid_13	17	0.366	cinnamates	0.045
Verbascoside	FBSKJMQYURKNSU-ZLSOWSIRSA-N		C[C@H]1[C@@H]([C@H]([C@H]([C@@H](O1)O[C@@H]2[C@H]([C@@H](O[C@@H]([C@H]2OC(=O)/C=C/C3=CC(=C(C=C3)O)O)CO)OCCC4=CC(=C(C=C4)O)O)O)O)O)O	0.0013	-1	cid_14	3	-0.975	phenols	0.045
L-methionine	FFEARJCKVFRZRR-BYPYZUCNSA-N		CSCC[C@@H](C(=O)O)N	0.0014	-1.5	cid_15	4	-1.853	amino acids, sulfur	0.045
brachialactone	GWNHAMYTHQFCMC-AAUVUIHKSA-N		CC(C)[C@H]1CC[C@]2([C@H]1C/C=C/3\[C@H]4C[C@H]([C@@]([C@H]4C2)(CO)O)OC3=O)C	0.0012	-1.1	cid_16	8	4.31		0.045
4-Ethylcatechol	HFLGBNBLMBSXEM-UHFFFAOYSA-N		CCC1=CC(=C(C=C1)O)O	0.00081	-1.1	cid_17	17	1.671	phenols	0.045
Formononetin	HKQYGTCOTHHOMP-UHFFFAOYSA-N		COC1=CC=C(C=C1)C2=COC3=C(C2=O)C=CC(=C3)O	0.00069	-2.7	cid_18	7	1.445	isoflavones	0.041
L-histidine	HNDVDQJCIGZPNO-YFKPBYRVSA-N		C1=C(NC=N1)C[C@@H](C(=O)O)N	0.00097	1	cid_19	5	-3.429	amino acids, cyclic	0.045
benzoxazinone	HQQTZCPKNZVLFF-UHFFFAOYSA-N		C1C2=CC=CC=C2ONC1=O	0.00093	-1.1	cid_20	21	0.225		0.045
Myricetin	IKMDFBPHZNJCSN-UHFFFAOYSA-N		C1=C(C=C(C(=C1O)O)O)C2=C(C(=O)C3=C(C=C(C=C3O2)O)O)O	0.1	-1	cid_21	2	1.914	flavonoids	0.1
Palmitic acid	IPCSVZSSVZVIGE-UHFFFAOYSA-N		CCCCCCCCCCCCCCCC(=O)O	0.00079	1.2	cid_22	9	7.57	Saturated FA	0.045
Phenol	ISWSIDIOOBJBQZ-UHFFFAOYSA-N		C1=CC=C(C=C1)O	0.00088	1.1	cid_23	10	0.946	phenols	0.045
Avenanthramide 2f	JXFZHMCSCYADIX-XVNBXDOJSA-N		COC1=C(C=CC(=C1)/C=C/C(=O)NC2=C(C=C(C=C2)O)C(=O)O)O	0.00088	-1	cid_24	1	0.868	ortho-aminobenzoates	0.045
L-lysine	KDXKERNSBIXSRK-YFKPBYRVSA-N		C(CCN)C[C@@H](C(=O)O)N	0.0032	-1.2	cid_25	18	-2.949	amino acids, basic	0.045
sorgolactone	KHSREFIWULNDAB-YCUBLIQYSA-N		C[C@H]1CCCC2=C1[C@@H]3[C@H](C2)/C(=C\O[C@H]4C=C(C(=O)O4)C)/C(=O)O3	0.0014	1.5	cid_26	8	2.363	lactones	0.045
wighteone	KIMDVVKVNNSHGZ-UHFFFAOYSA-N		CC(=CCC1=C(C2=C(C=C1O)OC=C(C2=O)C3=CC=C(C=C3)O)O)C	0.0011	1.2	cid_27	7	2.666	isoflavones	0.045
Ferulic acid	KSEBMYQBYZTDHS-HWKANZROSA-N		COC1=C(C=CC(=C1)/C=C/C(=O)O)O	0.00093	1	cid_28	1	0.512	cinnamates	0.045
L-valine	KZSNJWFQEVHDMF-BYPYZUCNSA-N		CC(C)[C@@H](C(=O)O)N	0.0023	1.2	cid_29	4	-2.169	amino acids	0.045
Rosmanol	LCAZOMIGFDQMNC-FORWCCJISA-N		CC(C)C1=C(C(=C2C(=C1)[C@@H]([C@@H]3[C@@H]4[C@@]2(CCCC4(C)C)C(=O)O3)O)O)O	0.0012	-1.1	cid_30	16	3.599	diterpenes	0.045
1,2-Disinapoylgentiobiose	MBGNTECDWBKCKH-KQQUZDAGSA-N		COC1=CC(=CC(=C1O)OC)/C=C/C(=O)OC2C(C(C(OC2OC(=O)/C=C/C3=CC(=C(C(=C3)OC)O)OC)COC4C(C(C(C(O4)CO)O)O)O)O)O	0.00087	1.6	cid_31	3	-0.68	cinnamates	0.045
Cyanidin 3-O-glucosyl-rutinoside	MSUVUDCULKNUJL-UHFFFAOYSA-O		CC1C(C(C(C(O1)OCC2C(C(C(C(O2)OC3=CC4=C(C=C(C=C4[O+]=C3C5=CC(=C(C=C5)O)O)O)O)OC6C(C(C(C(O6)CO)O)O)O)O)O)O)O)O	0.0021	1.1	cid_32	2	-1.978	flavonoids	0.045
Vanillin	MWOOGOJBHIARFG-UHFFFAOYSA-N		COC1=C(C=CC(=C1)C=O)O	0.0018	1.1	cid_33	1	0.321	cinnamates	0.045
Apigenin 6-C-glucoside	MYXNWGACZJSMBT-VJXVFPJBSA-N		C1=CC(=CC=C1C2=CC(=O)C3=C(O2)C=C(C(=C3O)[C@H]4[C@@H]([C@H]([C@@H]([C@H](O4)CO)O)O)O)O)O	0.011	-1	cid_34	7	-0.707	isoflavones	0.088
1-Acetoxypinoresinol	NATDFORNCKZPCI-FPHUIIFBSA-N		CC(=O)O[C@]12CO[C@@H]([C@H]1CO[C@@H]2C3=CC(=C(C=C3)O)OC)C4=CC(=C(C=C4)O)OC	0.001	-1	cid_35	12	0.878	lignans	0.045
[6]-Gingerol	NLDDIKRKFXEWBK-AWEZNQCLSA-N		CCCCC[C@@H](CC(=O)CCC1=CC(=C(C=C1)O)OC)O	0.0013	-1.3	cid_36	1	2.169	phenols	0.045
pentanoic acid	NQPDZGIKBAWPEJ-UHFFFAOYSA-N		CCCCC(=O)O	0.033	1	cid_37	9	1.311	pentanoic acids	0.099
Cyclolariciresinol	OGFXBIXJCWAUCH-UHFFFAOYSA-N		COC1=C(C=C2C(C(C(CC2=C1)CO)CO)C3=CC(=C(C=C3)O)OC)O	0.00058	-1.1	cid_38	11	-0.037	lignans	0.038
Caffeic acid 4-O-glucoside	OHEYCHKLBCPRLZ-DUXPYHPUSA-N		C1=CC(=C(C=C1/C=C/C(=O)O)O)OC2C(C(C(C(O2)CO)O)O)O	0.0011	1.2	cid_39	3	-1.115	cinnamates	0.045
5-Tricosylresorcinol	OHTBGMREZYLZQD-UHFFFAOYSA-N		CCCCCCCCCCCCCCCCCCCCCCCC1=CC(=CC(=C1)O)O	0.001	1.3	cid_40	10	13.459	UnSaturated FA	0.045
L-proline	ONIBWKKTOPOVIA-BYPYZUCNSA-N		C1C[C@H](NC1)C(=O)O	0.0012	-1.1	cid_41	5	-0.185	amino acids, cyclic	0.045
L-tyrosine	OUYCCCASQSFEME-QMMMGPOBSA-N		C1=CC(=CC=C1C[C@@H](C(=O)O)N)O	0.00051	3.4	cid_42	21	-2.711	amino acids, cyclic	0.035
alpha-aminoadipic acid	OYIFNHCXNCRBQI-UHFFFAOYSA-N		C(CC(C(=O)O)N)CC(=O)O	0.0014	1.1	cid_43	18	-2.991	amino acids, basic	0.045
3-methylthiopropyl-desulfoglucosinolate	OYTRJEKRRFSKHF-BZVDQRPCSA-N		CSCCC/C(=N\O)/S[C@H]1[C@@H]([C@H]([C@@H]([C@H](O1)CO)O)O)O	0.004	-1	cid_44	23	-0.019	glucosinolates	0.045
glycerol	PEDCQBHIVMGVHV-UHFFFAOYSA-N		C(C(CO)O)O	0.00081	1.5	cid_45	14	-1.88	sugar alcohols	0.045
Episesamin	PEYUIKBAABKQKQ-AFHBHXEDSA-N		C1[C@H]2[C@H](CO[C@@H]2C3=CC4=C(C=C3)OCO4)[C@H](O1)C5=CC6=C(C=C5)OCO6	0.0032	1	cid_46	11	1.544	lignans	0.045
3-hydroxymugineic acid	QPIOQLJXMZWNFJ-PQFOHKHZSA-N		C1[C@H]([C@H](N1C[C@@H]([C@@H](C(=O)O)NCC[C@@H](C(=O)O)O)O)C(=O)O)O	0.00081	-1	cid_47	5	-3.344		0.045
Carnosic acid	QRYRORQUOLYVBU-VBKZILBWSA-N		CC(C)C1=C(C(=C2C(=C1)CC[C@@H]3[C@@]2(CCCC3(C)C)C(=O)O)O)O	0.0013	-1	cid_48	16	5.206	diterpenes, abietane	0.045
5-deoxystrigol	QXTUQXRFEBHUBA-DYLOANJQSA-N		CC1=C[C@@H](OC1=O)O/C=C/2\[C@H]3CC4=C([C@H]3OC2=O)C(CCC4)(C)C	0.00076	-1	cid_49	8	2.775	lactones	0.045
benzyl-desulfoglucosinolate	QXWFHEDNDCNERW-RFEZBLSLSA-N		C1=CC=C(C=C1)C/C(=N/O)/S[C@H]2[C@@H]([C@H]([C@@H]([C@H](O2)CO)O)O)O	0.0015	-1	cid_50	23	0.09	isothiocyanates	0.045
3-Feruloylquinic acid	RAGZUCNPTLULOL-KQJPBSFVSA-N		COC1=C(C=CC(=C1)/C=C/C(=O)O[C@@H]2C[C@](C[C@H]([C@@H]2O)O)(C(=O)O)O)O	0.00087	1.6	cid_51	3	-1.076	cinnamates	0.045
gluconic acid	RGHNJXZEOKUKBD-SQOUGZDYSA-N		C([C@H]([C@H]([C@@H]([C@H](C(=O)O)O)O)O)O)O	0.033	-1	cid_52	14	-3.739	gluconates	0.099
L-citrulline	RHGKLRLOHDJJDR-BYPYZUCNSA-N		C(C[C@@H](C(=O)O)N)CNC(=O)N	0.00093	1.2	cid_53	5	-3.909	amino acids	0.045
L-leucine	ROHFNLRQFUQHCH-YFKPBYRVSA-N		CC(C)C[C@@H](C(=O)O)N	0.011	1.1	cid_54	4	-1.389	amino acids	0.088
Violaxanthin	SZCBXWMUOPQSOX-WVJDLNGLSA-N		C/C(=C\C=C\C=C(\C=C\C=C(\C=C\[C@@]12O[C@@]1(C[C@H](CC2(C)C)O)C)/C)/C)/C=C/C=C(/C=C/[C@@]34O[C@@]3(C[C@H](CC4(C)C)O)C)\C	0.00063	-1.1	cid_55	15	8.964	xanthophylls	0.039
7-Hydroxysecoisolariciresinol	VPDBTIFHPUYJJJ-HGUAOMBGSA-N		COC1=C(C=CC(=C1)C[C@@H](CO)[C@H](CO)C(C2=CC(=C(C=C2)O)OC)O)O	0.00083	-1.5	cid_56	11	-0.224	lignans	0.045
4-Hydroxycoumarin	VXIXUWQIVKSKSA-UHFFFAOYSA-N		C1=CC=C2C(=C1)C(=CC(=O)O2)O	0.0006	-1.1	cid_57	13	0.941	4-hydroxycoumarins	0.038
Capsanthin	VYIRVAXUEZSDNC-RDJLEWNRSA-N		CC1=C(C(C[C@@H](C1)O)(C)C)/C=C/C(=C/C=C/C(=C/C=C/C=C(\C)/C=C/C=C(\C)/C=C/C(=O)[C@@]2(C[C@H](CC2(C)C)O)C)/C)/C	0.00062	-1	cid_58	15	9.892	xanthophylls	0.039
Cinnamic acid	WBYWAXJHAXSJNI-VOTSOKGWSA-N		C1=CC=C(C=C1)/C=C/C(=O)O	0.0023	-1.2	cid_59	22	1.887	cinnamates	0.045
L-glutamate	WHUUTDBJXJRKMK-VKHMYHEASA-N		C(CC(=O)O)[C@@H](C(=O)O)N	0.0004	640	cid_60	19	-3.349	glutamates	0.028
Homoveratric acid	WUAXWQRULBZETB-UHFFFAOYSA-N		COC1=C(C=C(C=C1)CC(=O)O)OC	0.00057	1.5	cid_61	1	0.41	phenylacetates	0.038
Caprylic acid	WWZKQHOCKIZLMA-UHFFFAOYSA-N		CCCCCCCC(=O)O	0.0011	1.4	cid_62	9	3.018	Saturated FA	0.045
Peonidin	XFDQJKDGGOEYPI-UHFFFAOYSA-O		COC1=C(C=CC(=C1)C2=[O+]C3=CC(=CC(=C3C=C2O)O)O)O	0.014	1	cid_63	2	1.591	flavonoids	0.088
6-Geranylnaringenin	XYIQIBWIEGCVQY-RWHUQTJRSA-N		CC(=CCC/C(=C/CC1=C(C2=C(C=C1O)O[C@@H](CC2=O)C3=CC=C(C=C3)O)O)/C)C	0.014	-1	cid_64	6	4.235	flavonoids	0.088
Trachelogenin	YFVZKLQNMNKWSB-BTYIYWSLSA-N		COC1=C(C=C(C=C1)C[C@H]2COC(=O)[C@@]2(CC3=CC(=C(C=C3)O)OC)O)OC	0.0012	-1	cid_65	12	1.05	lignans	0.045
2-Hydroxybenzoic acid	YGSDEFSMJLZEOE-UHFFFAOYSA-N		C1=CC=C(C(=C1)C(=O)O)O	0.0014	1	cid_66	13	0.908	salicylates	0.045
Isoxanthohumol	YKGCBLWILMDSAV-UHFFFAOYSA-N		CC(=CCC1=C2C(=C(C=C1O)OC)C(=O)CC(O2)C3=CC=C(C=C3)O)C	0.0042	-1	cid_67	6	2.734	flavonoids	0.045
L-glutamine	ZDXPYRJPNDTMRX-VKHMYHEASA-N		C(CC(=O)N)[C@@H](C(=O)O)N	0.0021	1.3	cid_68	19	-4.077	amino acids, basic	0.045
Cirsimaritin	ZIIAJIWLQUVGHB-UHFFFAOYSA-N		COC1=C(C(=C2C(=C1)OC(=CC2=O)C3=CC=C(C=C3)O)O)OC	0.0013	1.1	cid_69	2	1.431	flavonoids	0.045

## Sheet: 140R, 6h
Compound.Name	InChiKeys	Pubchem.ID	SMILES	Fold-change	foldchange	CID	ClusterNumber	xlogp	ClusterLabel	FDR
5-Heneicosenylresorcinol	AGPCTJAQZVDMOF-UHFFFAOYSA-N		CCCCCCCCCCCCCCCCCCCC=CC1=CC(=CC(=C1)O)O	0.0022	1	cid_1	4	12.17	UnSaturated FA	0.046
deoxyribose	ASJSAQIRZKANQN-CRCLSJGQSA-N		C(C=O)[C@@H]([C@@H](CO)O)O	0.0012	1.4	cid_2	15	-1.889	deoxy sugars	0.044
L-threonine	AYFVYJQAPQTCCC-GBXIJSLDSA-N		C[C@H]([C@@H](C(=O)O)N)O	0.025	1	cid_3	3	-3.496	amino acids	0.059
5-Heptadecylresorcinol	BBGNINPPDHJETF-UHFFFAOYSA-N		CCCCCCCCCCCCCCCCCC1=CC(=CC(=C1)O)O	0.0036	1.1	cid_4	4	10.045	UnSaturated FA	0.05
Valoneic acid dilactone	BPAOAXAAABIQKR-UHFFFAOYSA-N		C1=C2C3=C(C(=C1O)O)OC(=O)C4=CC(=C(C(=C43)OC2=O)O)OC5=C(C(=C(C=C5C(=O)O)O)O)O	0.0062	1.3	cid_5	6	1.823	flavonoids	0.059
Conidendrin	CAYMSCGTKZIVTN-TYILLQQXSA-N		COC1=C(C=C2[C@@H]([C@H]3COC(=O)[C@@H]3CC2=C1)C4=CC(=C(C=C4)O)OC)O	0.0048	-1	cid_6	2	0.67	lignans	0.058
4-Ethylguaiacol	CHWNEIVBYREQRF-UHFFFAOYSA-N		CCC1=CC(=C(C=C1)O)OC	0.00096	-1.2	cid_7	13	1.563	caffeic acids	0.044
L-aspartate	CKLJMWTZIZZHCS-REOHCLBHSA-N		C([C@@H](C(=O)O)N)C(=O)O	0.00088	-1.4	cid_8	3	-3.707	amino acids	0.044
Methoxyphenylacetic acid	DIWVBIXQCNRCFE-UHFFFAOYSA-N		COC(C1=CC=CC=C1)C(=O)O	0.00071	1	cid_9	8	0.359	mandelic acids	0.042
Sakuranetin	DJOJDHGQRNZXQQ-AWEZNQCLSA-N		COC1=CC(=C2C(=O)C[C@H](OC2=C1)C3=CC=C(C=C3)O)O	0.0062	-1.1	cid_10	9	1.111	flavonoids	0.059
Dihydrocaffeic acid	DZAUWHJDUNRCTF-UHFFFAOYSA-N		C1=CC(=C(C=C1CCC(=O)O)O)O	0.00072	-1	cid_11	13	0.366	caffeic acids	0.042
Verbascoside	FBSKJMQYURKNSU-ZLSOWSIRSA-N		C[C@H]1[C@@H]([C@H]([C@H]([C@@H](O1)O[C@@H]2[C@H]([C@@H](O[C@@H]([C@H]2OC(=O)/C=C/C3=CC(=C(C=C3)O)O)CO)OCCC4=CC(=C(C=C4)O)O)O)O)O)O	0.00084	1	cid_12	12	-0.975	phenols	0.044
L-methionine	FFEARJCKVFRZRR-BYPYZUCNSA-N		CSCC[C@@H](C(=O)O)N	0.00068	1.7	cid_13	3	-1.853	amino acids, sulfur	0.041
4-Ethylcatechol	HFLGBNBLMBSXEM-UHFFFAOYSA-N		CCC1=CC(=C(C=C1)O)O	0.0013	-1.1	cid_14	13	1.671	phenols	0.044
Formononetin	HKQYGTCOTHHOMP-UHFFFAOYSA-N		COC1=CC=C(C=C1)C2=COC3=C(C2=O)C=CC(=C3)O	0.00088	-2.3	cid_15	10	1.445	flavonoids	0.044
L-histidine	HNDVDQJCIGZPNO-YFKPBYRVSA-N		C1=C(NC=N1)C[C@@H](C(=O)O)N	0.011	1	cid_16	7	-3.429	amino acids, cyclic	0.059
benzoxazinone	HQQTZCPKNZVLFF-UHFFFAOYSA-N		C1C2=CC=CC=C2ONC1=O	0.0014	-1.2	cid_17	8	0.225		0.044
Myricetin	IKMDFBPHZNJCSN-UHFFFAOYSA-N		C1=C(C=C(C(=C1O)O)O)C2=C(C(=O)C3=C(C=C(C=C3O2)O)O)O	0.0059	-1	cid_18	6	1.914	flavonoids	0.059
Palmitic acid	IPCSVZSSVZVIGE-UHFFFAOYSA-N		CCCCCCCCCCCCCCCC(=O)O	0.0024	1.1	cid_19	1	7.57	Saturated FA	0.046
Phenol	ISWSIDIOOBJBQZ-UHFFFAOYSA-N		C1=CC=C(C=C1)O	0.0023	1	cid_20	4	0.946	phenols	0.046
Avenanthramide 2f	JXFZHMCSCYADIX-XVNBXDOJSA-N		COC1=C(C=CC(=C1)/C=C/C(=O)NC2=C(C=C(C=C2)O)C(=O)O)O	0.00078	1	cid_21	14	0.868	ortho-aminobenzoates	0.044
L-lysine	KDXKERNSBIXSRK-YFKPBYRVSA-N		C(CCN)C[C@@H](C(=O)O)N	0.0014	1.4	cid_22	17	-2.949	amino acids	0.044
sorgolactone	KHSREFIWULNDAB-YCUBLIQYSA-N		C[C@H]1CCCC2=C1[C@@H]3[C@H](C2)/C(=C\O[C@H]4C=C(C(=O)O4)C)/C(=O)O3	0.0011	-1.5	cid_23	5	2.363	lactones	0.044
wighteone	KIMDVVKVNNSHGZ-UHFFFAOYSA-N		CC(=CCC1=C(C2=C(C=C1O)OC=C(C2=O)C3=CC=C(C=C3)O)O)C	0.00057	1.2	cid_24	10	2.666	flavonoids	0.037
Ferulic acid	KSEBMYQBYZTDHS-HWKANZROSA-N		COC1=C(C=CC(=C1)/C=C/C(=O)O)O	0.1	-1	cid_25	16	0.512	coumaric acids	0.1
L-valine	KZSNJWFQEVHDMF-BYPYZUCNSA-N		CC(C)[C@@H](C(=O)O)N	0.00092	-1.3	cid_26	3	-2.169	amino acids	0.044
1,2-Disinapoylgentiobiose	MBGNTECDWBKCKH-KQQUZDAGSA-N		COC1=CC(=CC(=C1O)OC)/C=C/C(=O)OC2C(C(C(OC2OC(=O)/C=C/C3=CC(=C(C(=C3)OC)O)OC)COC4C(C(C(C(O4)CO)O)O)O)O)O	0.00089	1.2	cid_27	12	-0.68	coumaric acids	0.044
Cyanidin 3-O-glucosyl-rutinoside	MSUVUDCULKNUJL-UHFFFAOYSA-O		CC1C(C(C(C(O1)OCC2C(C(C(C(O2)OC3=CC4=C(C=C(C=C4[O+]=C3C5=CC(=C(C=C5)O)O)O)O)OC6C(C(C(C(O6)CO)O)O)O)O)O)O)O)O	0.0027	1	cid_28	6	-1.978	flavonoids	0.046
Vanillin	MWOOGOJBHIARFG-UHFFFAOYSA-N		COC1=C(C=CC(=C1)C=O)O	0.0033	-1.1	cid_29	14	0.321	coumaric acids	0.05
1-Acetoxypinoresinol	NATDFORNCKZPCI-FPHUIIFBSA-N		CC(=O)O[C@]12CO[C@@H]([C@H]1CO[C@@H]2C3=CC(=C(C=C3)O)OC)C4=CC(=C(C=C4)O)OC	0.00078	1.1	cid_30	2	0.878	lignans	0.044
[6]-Gingerol	NLDDIKRKFXEWBK-AWEZNQCLSA-N		CCCCC[C@@H](CC(=O)CCC1=CC(=C(C=C1)O)OC)O	0.00083	1.2	cid_31	14	2.169	phenols	0.044
pentanoic acid	NQPDZGIKBAWPEJ-UHFFFAOYSA-N		CCCCC(=O)O	0.0036	1.2	cid_32	1	1.311	pentanoic acids	0.05
Cyclolariciresinol	OGFXBIXJCWAUCH-UHFFFAOYSA-N		COC1=C(C=C2C(C(C(CC2=C1)CO)CO)C3=CC(=C(C=C3)O)OC)O	0.0091	1	cid_33	11	-0.037	lignans	0.059
Caffeic acid 4-O-glucoside	OHEYCHKLBCPRLZ-DUXPYHPUSA-N		C1=CC(=C(C=C1/C=C/C(=O)O)O)OC2C(C(C(C(O2)CO)O)O)O	0.00056	1.8	cid_34	12	-1.115	coumaric acids	0.037
5-Tricosylresorcinol	OHTBGMREZYLZQD-UHFFFAOYSA-N		CCCCCCCCCCCCCCCCCCCCCCCC1=CC(=CC(=C1)O)O	0.0014	1.3	cid_35	4	13.459	UnSaturated FA	0.044
L-proline	ONIBWKKTOPOVIA-BYPYZUCNSA-N		C1C[C@H](NC1)C(=O)O	0.0013	-1.2	cid_36	7	-0.185	amino acids, cyclic	0.044
L-tyrosine	OUYCCCASQSFEME-QMMMGPOBSA-N		C1=CC(=CC=C1C[C@@H](C(=O)O)N)O	0.0062	1.1	cid_37	8	-2.711	amino acids, cyclic	0.059
alpha-aminoadipic acid	OYIFNHCXNCRBQI-UHFFFAOYSA-N		C(CC(C(=O)O)N)CC(=O)O	0.00089	-1.3	cid_38	17	-2.991	amino acids	0.044
3-methylthiopropyL-desulfoglucosinolate	OYTRJEKRRFSKHF-BZVDQRPCSA-N		CSCCC/C(=N\O)/S[C@H]1[C@@H]([C@H]([C@@H]([C@H](O1)CO)O)O)O	0.0022	1	cid_39	20	-0.019	glucosinolates	0.046
glycerol	PEDCQBHIVMGVHV-UHFFFAOYSA-N		C(C(CO)O)O	0.0013	1.3	cid_40	15	-1.88	sugar alcohols	0.044
Episesamin	PEYUIKBAABKQKQ-AFHBHXEDSA-N		C1[C@H]2[C@H](CO[C@@H]2C3=CC4=C(C=C3)OCO4)[C@H](O1)C5=CC6=C(C=C5)OCO6	0.00057	1.2	cid_41	11	1.544	lignans	0.037
Stearic acid	QIQXTHQIDYTFRH-UHFFFAOYSA-N		CCCCCCCCCCCCCCCCCC(=O)O	0.0018	1.2	cid_42	1	8.708	Saturated FA	0.044
3-hydroxymugineic acid	QPIOQLJXMZWNFJ-PQFOHKHZSA-N		C1[C@H]([C@H](N1C[C@@H]([C@@H](C(=O)O)NCC[C@@H](C(=O)O)O)O)C(=O)O)O	0.00064	1	cid_43	7	-3.344		0.04
Carnosic acid	QRYRORQUOLYVBU-VBKZILBWSA-N		CC(C)C1=C(C(=C2C(=C1)CC[C@@H]3[C@@]2(CCCC3(C)C)C(=O)O)O)O	0.00084	-1.1	cid_44	2	5.206	diterpenes, abietane	0.044
5-deoxystrigol	QXTUQXRFEBHUBA-DYLOANJQSA-N		CC1=C[C@@H](OC1=O)O/C=C/2\[C@H]3CC4=C([C@H]3OC2=O)C(CCC4)(C)C	0.0062	1	cid_45	5	2.775	lactones	0.059
benzyl-desulfoglucosinolate	QXWFHEDNDCNERW-RFEZBLSLSA-N		C1=CC=C(C=C1)C/C(=N/O)/S[C@H]2[C@@H]([C@H]([C@@H]([C@H](O2)CO)O)O)O	0.00078	1.1	cid_46	20	0.09	isothiocyanates	0.044
3-Feruloylquinic acid	RAGZUCNPTLULOL-KQJPBSFVSA-N		COC1=C(C=CC(=C1)/C=C/C(=O)O[C@@H]2C[C@](C[C@H]([C@@H]2O)O)(C(=O)O)O)O	0.00089	1.2	cid_47	18	-1.076	cinnamates	0.044
gluconic acid	RGHNJXZEOKUKBD-SQOUGZDYSA-N		C([C@H]([C@H]([C@@H]([C@H](C(=O)O)O)O)O)O)O	0.0012	1.3	cid_48	15	-3.739	gluconates	0.044
L-citrulline	RHGKLRLOHDJJDR-BYPYZUCNSA-N		C(C[C@@H](C(=O)O)N)CNC(=O)N	0.00078	-1.4	cid_49	7	-3.909	amino acids	0.044
L-leucine	ROHFNLRQFUQHCH-YFKPBYRVSA-N		CC(C)C[C@@H](C(=O)O)N	0.00089	4.4	cid_50	3	-1.389	amino acids	0.044
Campesteryl ferulate	SWIWTAJTJOYCTB-NMYXBGBTSA-N		C[C@H](CC[C@@H](C)C(C)C)[C@H]1CC[C@@H]2[C@@]1(CC[C@H]3[C@H]2CC=C4[C@@]3(CC[C@@H](C4)OC(=O)/C=C/C5=CC(=C(C=C5)O)OC)C)C	0.00065	-1.1	cid_51	2	12.358	coumaric acids	0.04
Violaxanthin	SZCBXWMUOPQSOX-WVJDLNGLSA-N		C/C(=C\C=C\C=C(\C=C\C=C(\C=C\[C@@]12O[C@@]1(C[C@H](CC2(C)C)O)C)/C)/C)/C=C/C=C(/C=C/[C@@]34O[C@@]3(C[C@H](CC4(C)C)O)C)\C	0.0014	1	cid_52	5	8.964	xanthophylls	0.044
Myristic acid	TUNFSRHWOTWDNC-UHFFFAOYSA-N		CCCCCCCCCCCCCC(=O)O	0.0014	-1.1	cid_53	1	6.432	Saturated FA	0.044
Behenic acid	UKMSUNONTOPOIO-UHFFFAOYSA-N		CCCCCCCCCCCCCCCCCCCCCC(=O)O	0.0025	-1.4	cid_54	1	10.984	Saturated FA	0.046
Gallic acid ethyl ester	VFPFQHQNJCMNBZ-UHFFFAOYSA-N		CCOC(=O)C1=CC(=C(C(=C1)O)O)O	0.0008	-1.2	cid_55	18	1.44	hydroxybenzoates	0.044
7-Hydroxysecoisolariciresinol	VPDBTIFHPUYJJJ-HGUAOMBGSA-N		COC1=C(C=CC(=C1)C[C@@H](CO)[C@H](CO)C(C2=CC(=C(C=C2)O)OC)O)O	0.0014	-1.4	cid_56	11	-0.224	lignans	0.044
4-Hydroxycoumarin	VXIXUWQIVKSKSA-UHFFFAOYSA-N		C1=CC=C2C(=C1)C(=CC(=O)O2)O	0.00086	1.1	cid_57	10	0.941	4-hydroxycoumarins	0.044
Capsanthin	VYIRVAXUEZSDNC-RDJLEWNRSA-N		CC1=C(C(C[C@@H](C1)O)(C)C)/C=C/C(=C/C=C/C(=C/C=C/C=C(\C)/C=C/C=C(\C)/C=C/C(=O)[C@@]2(C[C@H](CC2(C)C)O)C)/C)/C	0.00082	1	cid_58	5	9.892	xanthophylls	0.044
Caffeic acid ethyl ester	WDKYDMULARNCIS-GQCTYLIASA-N		CCOC(=O)/C=C/C1=CC(=C(C=C1)O)O	0.00088	-1.1	cid_59	16	1.364	caffeic acids	0.044
L-glutamate	WHUUTDBJXJRKMK-VKHMYHEASA-N		C(CC(=O)O)[C@@H](C(=O)O)N	0.00046	250	cid_60	19	-3.349	glutamates	0.031
Caprylic acid	WWZKQHOCKIZLMA-UHFFFAOYSA-N		CCCCCCCC(=O)O	0.0018	1.2	cid_61	1	3.018	Saturated FA	0.044
Peonidin	XFDQJKDGGOEYPI-UHFFFAOYSA-O		COC1=C(C=CC(=C1)C2=[O+]C3=CC(=CC(=C3C=C2O)O)O)O	0.0053	-1	cid_62	6	1.591	flavonoids	0.058
6-Geranylnaringenin	XYIQIBWIEGCVQY-RWHUQTJRSA-N		CC(=CCC/C(=C/CC1=C(C2=C(C=C1O)O[C@@H](CC2=O)C3=CC=C(C=C3)O)O)/C)C	0.0011	-1	cid_63	9	4.235	flavonoids	0.044
Trachelogenin	YFVZKLQNMNKWSB-BTYIYWSLSA-N		COC1=C(C=C(C=C1)C[C@H]2COC(=O)[C@@]2(CC3=CC(=C(C=C3)O)OC)O)OC	0.00074	-1.1	cid_64	2	1.05	lignans	0.042
2-Hydroxybenzoic acid	YGSDEFSMJLZEOE-UHFFFAOYSA-N		C1=CC=C(C(=C1)C(=O)O)O	0.00066	1.1	cid_65	8	0.908	salicylates	0.04
Isoxanthohumol	YKGCBLWILMDSAV-UHFFFAOYSA-N		CC(=CCC1=C2C(=C(C=C1O)OC)C(=O)CC(O2)C3=CC=C(C=C3)O)C	0.0071	1	cid_66	9	2.734	flavonoids	0.059
L-glutamine	ZDXPYRJPNDTMRX-VKHMYHEASA-N		C(CC(=O)N)[C@@H](C(=O)O)N	0.0013	-1.8	cid_67	19	-4.077	amino acids	0.044
