# Supplementary material for: Changes in physiological activities and root exudation profile of two grapevine rootstocks reveal common and specific strategies for Fe acquisition
Source: Sci Rep. 2020 Nov 2;10:18839. doi: 10.1038/s41598-020-75317-w (PMC7606434; doi:10.1038/s41598-020-75317-w)
Supplement: Supplementary file 8 — Supplementary Table S6. [file 41598_2020_75317_MOESM8_ESM.xlsx]

## Sheet: Fe+ vs Fe-, Ramsey, 3h
Ramsey Fe+ vs Ramsey Fe-; 3 h
increased abundance
Compound	% variation	p-value	VIP
3-Sinapoylquinic acid	3.33	0.002	2.31
L-glutamate	16160	0.004	2.19
Cyclolariciresinol	8.19	0.0393	1.74
Caprylic acid	61.19	0.0498	1.71
decreased abundance
Compound	% variation	p-value	VIP
Campesteryl ferulate	19.36	0.0169	2

## Sheet: Fe+ vs Fe-, 140R, 3h
140R Fe+ vs 140R Fe-; 3 h
increased abundance
Compound	% variation	p-value	VIP
3-Sinapoylquinic acid	6.25	0.0016	1.85
p-Coumaric acid-4-O-glucoside	5.07	0.0022	1.8
Apigenin 6-C-glucoside	5.57	0.0042	1.75
Violaxanthin	4.17	0.0059	1.68
2-Methoxy-5-prop-1-enylphenol	18.17	0.0086	1.66
Cyclolariciresinol	9.94	0.0074	1.65
Avenanthramide 2f	5.79	0.0114	1.64
Nomilacton B	3.91	0.0126	1.62
1-Acetoxypinoresinol	5.56	0.0111	1.62
Isoxanthohumol	5.31	0.0194	1.53
Methoxyphenylacetic acid	4.96	0.0258	1.5
5-Heneicosenylresorcinol	9.74	0.0256	1.49
Conidendrin	4.81	0.0315	1.48
Caffeic acid ethyl ester	10.29	0.026	1.48
Benzoxazinone	7.63	0.0273	1.47
Caffeic acid 4-O-glucoside	4.81	0.0341	1.46
Apigenin 7-O-apiosyl-glucoside	4.26	0.0329	1.44
L-histidine	11.16	0.0458	1.4
Ferulic acid	4.22	0.0425	1.39
L-ascorbate	54.86	0.04	1.38
Gallic acid ethyl ester	6.14	0.0492	1.33
decreased abundance
Compound	% variation	p-value	VIP
Campesteryl ferulate	45.32	0.0408	1.42
Schottenol ferulate	13.52	0.0381	1.41

## Sheet: Fe+ vs Fe-, Ramsey, 6h
Ramsey Fe+ vs Ramsey Fe-; 6 h
increased abundance
Compound	% variation	p-value	VIP
L-glutamate	63741	< 0.0001	2.5
Maltose/sucrose	216.5	0.0043	2
L-tyrosine	242.13	0.0074	1.98
Homoveratric acid	52.02	0.0209	1.76
decreased abundance
Compound	% variation	p-value	VIP
Nomilactone B	4.9	0.0098	1.95
Cyclolariciresinol	4.99	0.0382	1.73
Sakuranetin	60.09	0.0352	1.71
4-Hydroxycoumarin	6.93	0.0462	1.66
Capsanthin	4.71	0.0433	1.61

## Sheet: Fe+ vs Fe-, 140R, 6h
140R Fe+ vs 140R Fe-; 6 h
increased abundance
Compound	% variation	p-value	VIP
L-glutamate	25186.3	< 0.0001	2.17
Caffeic acid 4-O-glucoside	82.92	0.0049	1.79
Maltose/sucrose	98.31	0.0047	1.77
Wighteone	15.3	0.0073	1.74
Episesamin	15.3	0.0073	1.74
3,4 Dihydroxyphenyl-2-oxypropanoic acid	35.43	0.0101	1.69
2-Methoxy-5-prop-1-enylphenol	8.36	0.0165	1.6
3-Hydroxymugineic acid	2.33	0.0224	1.56
2-Hydroxybenzoic acid	5.37	0.0253	1.52
L-methionine	67.82	0.0429	1.46
Methoxyphenylacetic acid	4.06	0.0456	1.4
decreased abundance
Compound	% variation	p-value	VIP
Campesteryl ferulate	11.19	0.0302	1.55
